# Supplementary material for: Cranial anatomy, palaeoneurology, palaeobiology and stratigraphic age of the large-bodied ornithopod, Muttaburrasaurus langdoni Bartholomai and Molnar, 1981, from the mid-Cretaceous of Australia
Source: PeerJ. 2026 Apr 9;14:e20794. doi: 10.7717/peerj.20794 (PMC13070326; doi:10.7717/peerj.20794)
Supplement: Supplemental Information 6 [file peerj-14-20794-s006.xlsx]

## Sheet: data
	Final Pb206/U238_mean	Final Pb206/U238_2SE	Final Pb206/U238_prop2SE	Final Pb206/U238 age_mean	Final Pb206/U238 age_2SE	Final Pb206/U238 age_prop2SE	Final Pb207/U235_mean	Final Pb207/U235_2SE	Final Pb207/U235_prop2SE	Final Pb207/U235 age_mean	Final Pb207/U235 age_2SE	Final Pb207/U235 age_prop2SE	Final Pb208/Th232_mean	Final Pb208/Th232_2SE	Final Pb208/Th232_prop2SE	Final Pb208/Th232 age_mean	Final Pb208/Th232 age_2SE	Final Pb208/Th232 age_prop2SE	Final Pb207/Pb206_mean	Final Pb207/Pb206_2SE	Final Pb207/Pb206_prop2SE	Final Pb207/Pb206 age_mean	Final Pb207/Pb206 age_2SE	Final Pb207/Pb206 age_prop2SE	Final U238/Pb206_mean	Final U238/Pb206_2SE	Final U238/Pb206_prop2SE	rho 207Pb/206Pb v 238U/206Pb	rho 206Pb/238U v 207Pb/235U		atom232/238	calc208/206	6/38 or 7/6	CandR model common 204Pb/206Pb	CandR model common 207Pb/206Pb	CandR model common 208Pb/206Pb	expected radiogenic 208Pb/206Pb	8/6 (meas'd-exp) / (common-exp)	208Pb(c) corr'd 207Pb/206Pb	208Pb(c) corr'd 206Pb/238U	208Pb(c) corr'd 206Pb/238U age	208Pb(c) corr'd 207Pb/235U	208Pb(c) corr'd 207Pb/235U age	208 BASED PERCENT 206 THAT IS COMMON	6/38 age minus 208 cor age (Ma)		expected radiogenic 207Pb/206Pb	7/6 (meas'd-exp) / (common-exp)	207Pb(c) corr'd 206Pb/238U
Unknowns
UNK_QML1817_1	0.0810313	0.00171224	0.00301169	502.155	10.1754	17.8976	0.60746	0.0568191	0.101929	496.224	27.5244	49.3767	0.0238577	0.00106816	0.00263311	476.39	21.0781	51.9591	0.0553633	0.00347067	0.00485089	350.276	157.892	220.683	12.4186	0.247607	0.435519	0.01012	0.34465		0.400178	0.117823	6/38	0.0572055	0.889886	2.1151	0.124262	-0.00323447	0.0570887	0.0812934				-0.323447			0.0573012	-0.00349061	0.0813141
UNK_QML1817_2	0.0161449	0.000658688	0.000823154	103.225	4.17765	5.22075	0.140649	0.0343144	0.0395146	127.075	29.4216	33.8803	0.00506695	0.000687926	0.000857011	102.085	13.8227	17.2202	0.060746	0.0143841	0.014857	554.304	554.184	572.403	63.5223	2.62947	3.28601	0.383354	-0.206627		0.559506	0.175597	6/38	0.0553965	0.863628	2.08533	0.177475	-0.000984425	0.0639986	0.0161608				-0.0984425			0.048102	0.0185272	0.0158458
UNK_QML1817_3	0.122527	0.00314182	0.00488975	744.706	18.1071	28.1809	1.25548	0.0508759	0.182148	821.917	23.0021	82.353	0.0379967	0.00109553	0.00398315	753.594	21.3169	77.5042	0.072344	0.00309731	0.00540416	957.038	88.3694	154.186	8.19758	0.20982	0.326553	0.373446	0.301162		0.508595	0.15772	6/38	0.0584246	0.9072	2.13599	0.155874	0.000932021	0.0735715	0.122413	744.436	1.24176	819.68	0.0932021	0.269862		0.064122	0.0121299	0.121041
UNK_QML1817_4	0.0829085	0.00159995	0.00299773	513.355	9.52651	17.8493	0.617074	0.043449	0.0963158	482.614	26.9382	59.7154	0.0265085	0.00142215	0.003028	528.527	28.0041	59.6257	0.0524091	0.00366118	0.00486794	176.568	170.937	227.28	12.1304	0.239252	0.448274	0.156592	0.135667		0.277188	0.0886259	6/38	0.0572597	0.890662	2.11601	0.0860198	0.00128381	0.0529293	0.0828021	512.826	0.60428	479.947	0.128381	0.528683		0.0575938	-0.00430817	0.0832657
UNK_QML1817_5	0.018291	0.000519351	0.000763241	116.833	3.28688	4.83042	0.367051	0.0454472	0.0684073	309.244	33.2221	50.0061	0.0100394	0.000777254	0.00127723	201.817	15.5494	25.5517	0.140838	0.0170132	0.019073	1992.57	264.739	296.79	55.3319	1.5641	2.2986	0.0713994	0.193771		1.07599	0.590582	6/38	0.0554546	0.86448	2.08626	0.341058	0.142978	0.0256772	0.0156758	100.269	0.0554982	54.8438	14.2978	16.5642		0.04838	0.119136	0.0161119
UNK_QML1817_6	0.0448564	0.000812589	0.00159419	282.835	5.01323	9.83527	0.323255	0.0281591	0.0531099	285.557	19.9653	37.6559	0.01336	0.00101042	0.00168437	268.094	20.1606	33.6078	0.0519054	0.00425543	0.00531079	83.2651	222.202	277.309	22.4062	0.410083	0.804526	0.30292	-0.0883061		0.172765	0.0514562	6/38	0.0561828	0.875119	2.09807	0.05428	-0.00138164	0.0534248	0.0449184				-0.138164			0.0519649	0.000394448	0.0448387
UNK_QML1817_7	0.0165954	0.000770642	0.000922709	106.075	4.88289	5.8464	0.119257	0.0237266	0.028965	111.065	21.1101	25.7708	0.0050746	0.00039935	0.000649215	102.286	8.0251	13.0462	0.0542877	0.0110848	0.0115722	-95.1608	542.196	566.038	62.1821	2.83677	3.39654	0.209494	0.0481133		1.0841	0.3315	6/38	0.0554087	0.863807	2.08552	0.343823	-0.00707555	0.0578449	0.0167128				-0.707555			0.04816	0.00488236	0.0165144
UNK_QML1817_8	0.0974	0.00218866	0.003696	598.962	12.8358	21.6758	0.805229	0.0353985	0.117614	596.858	19.8629	65.9955	0.0307201	0.00121815	0.00332941	611.364	23.8834	65.2774	0.0585637	0.00264578	0.00445557	499.907	106.667	179.631	10.3435	0.228633	0.386093	0.356958	0.100668		0.380228	0.119925	6/38	0.0576805	0.89667	2.12316	0.117454	0.00123187	0.0589547	0.09728	598.449	0.790757	591.601	0.123187	0.512977		0.0598992	0.000104472	0.0973898
UNK_QML1817_9	0.0150674	0.000694934	0.000833788	96.3834	4.41529	5.2975	0.106883	0.0197243	0.0247134	100.742	17.5958	22.0465	0.00514825	0.000489741	0.000713844	103.754	9.84058	14.3436	0.0469008	0.00776102	0.00827504	-229.901	469.32	500.403	67.9964	3.26602	3.9186	0.160734	0.140816		0.731614	0.249979	6/38	0.0553674	0.863201	2.08486	0.232151	0.00962242	0.0435845	0.0149224	95.4854	0.0896753	87.2008	0.962242	0.898009		0.0479631	0.00430321	0.0150026
UNK_QML1817_10	0.0298085	0.000496933	0.00103812	189.338	3.10911	6.49508	0.199202	0.00864624	0.0290636	184.059	7.26724	24.4282	0.00931267	0.000241742	0.000971032	187.35	4.84171	19.4482	0.0467425	0.00181881	0.00339047	10.422	107.978	201.282	33.6841	0.548329	1.14548	0.269055	0.0290633		1.16895	0.365199	6/38	0.055768	0.869071	2.09131	0.369098	-0.00226399	0.0503431	0.029876				-0.226399			0.049901	-0.0017231	0.0298599
UNK_QML1817_11	0.0158079	0.000751856	0.000893833	101.081	4.76978	5.67048	0.132899	0.0250322	0.0311347	123.008	22.3242	27.7665	0.00562948	0.000482316	0.000745051	113.43	9.69279	14.9728	0.0612352	0.0110636	0.0116814	125.22	541.061	571.273	65.0156	3.30625	3.93059	0.0904083	0.123201		0.992242	0.353355	6/38	0.0553874	0.863494	2.08518	0.314774	0.0217925	0.0431238	0.0154634	98.9207	0.0919439	89.3126	2.17925	2.16034		0.0480584	0.0158728	0.015557
UNK_QML1817_12	0.125792	0.0061161	0.00722518	762.392	34.9518	41.2899	1.27017	0.0736805	0.191625	824.666	32.3042	84.0152	0.0414812	0.00229854	0.00477828	820.767	44.5604	92.6339	0.0711853	0.00194292	0.00477112	946.695	56.2016	138.011	8.2406	0.406844	0.48062	0.104655	0.79343		0.250611	0.0826414	6/38	0.0585174	0.908504	2.13761	0.0767336	0.00286665	0.0708649	0.125431	761.75	1.22557	812.32	0.286665	0.642267		0.0646615	0.0101969	0.124509
UNK_QML1817_13	4748.2	3099.2	3102.6	20097.3	7022.81	7030.51	149925	186508	187674	7350.56	1301.6	1309.73	238.223	1132.41	1132.66	13798.1	2714.27	2714.88	0.656759	0.404618	0.40661	3368.67	537.841	540.49	0.146919	0.653482	0.654198	0.552446	0.153337		20.1037	1.00863	7/6	-0.0058202	146499	0.111335	1.58549	0.391321	fail	2890.13				39.1321			132531	-9.48827	49800.4
UNK_QML1817_14	0.0842216	0.00166038	0.0030639	521.159	9.87171	18.2163	0.682493	0.0359601	0.101665	529.321	23.091	65.2817	0.0212519	0.00155299	0.00264711	424.697	30.7262	52.3733	0.0585655	0.00318483	0.0047954	508.888	110.999	167.131	11.9437	0.238835	0.440723	-0.0132544	0.307226		0.143679	0.0362549	6/38	0.0572976	0.891204	2.11665	0.0445692	-0.00401249	0.0621255	0.0845595				-0.401249			0.0577989	0.00119987	0.0841205
UNK_QML1817_15	-203.811	1819.29	1819.3	53011.5	17.6858	17.6859	42958.3	236887	236962	13167.9	318.279	318.381	-574.596	596.945	599.752	124244	12326.5	12384.4	-0.172768	0.465924	0.466044	3596.59	0	0	-0.0809839	0.119099	0.1191	0.139907	-0.16483		-0.00225879	-0.00636812	7/6	-3.05136e-05	9.18935e+16	0.0118799	-7.74319e-06	-0.535042	3.20297e+16	-312.859				-53.5042			9.18838e+16	-9502.06	-1.93683e+06
UNK_QML1817_16	0.0833365	0.00225393	0.00340207	515.795	13.3943	20.2172	0.622247	0.0663687	0.109169	486.545	38.3632	63.1031	0.0260089	0.000812347	0.00274397	518.881	16.0012	54.0494	0.0553214	0.00585892	0.00676721	124.522	271.842	313.985	12.1325	0.325315	0.491029	0.407887	-0.15723		1.34447	0.419602	6/38	0.0572716	0.890832	2.11621	0.417174	0.00142883	0.0529807	0.0832174	515.299	0.607901	482.236	0.142883	0.496301		0.0576578	-0.00417676	0.0836846
UNK_QML1817_17	0.0552008	0.00115727	0.00204652	346.314	7.06275	12.4898	0.421356	0.0249106	0.0637686	354.65	17.7628	45.4709	0.0183278	0.000504302	0.00191625	367.054	10.0058	38.0204	0.0551109	0.00366437	0.00498084	303.195	160.973	218.805	18.2347	0.374658	0.662548	0.450084	-0.164685		0.797011	0.264624	6/38	0.0564715	0.879308	2.10283	0.249561	0.00812792	0.0486341	0.0547521	343.631	0.367149	317.539	0.812792	2.68278		0.0534354	0.00236149	0.0550704
UNK_QML1817_18	0.148819	0.00990197	0.0108976	891.079	55.1294	60.6727	2.43642	0.292955	0.448306	1204.38	84.5001	129.31	0.0496599	0.00582665	0.00768113	975.357	111.631	147.161	0.111542	0.00611162	0.00916375	1776.66	102.238	153.295	7.11693	0.443111	0.487667	-0.855785	0.971277		0.157552	0.052574	6/38	0.0592093	0.918165	2.14975	0.0479043	0.00222172	0.117012	0.148488	892.484	2.39566	1241.3	0.222172	-1.40521		0.0687753	0.0588857	0.140056
UNK_QML1817_19	0.0159486	0.000802955	0.000939437	101.97	5.09177	5.95724	0.098956	0.0210354	0.0251503	93.0987	19.0446	22.77	0.00486341	0.000405179	0.000636263	98.0374	8.14907	12.7967	0.0483535	0.010424	0.0108361	168.87	469.332	487.886	64.459	3.09899	3.62574	0.136791	-0.0363822		0.932437	0.28434	6/38	0.0553912	0.86355	2.08524	0.295788	-0.00639736	0.050224	0.0160506				-0.639736			0.0480765	-0.00374705	0.0160084
UNK_QML1817_20	0.169346	0.00848696	0.00994208	1006.42	46.8918	54.9315	1.98456	0.12717	0.304249	1098.89	43.5688	104.237	0.0579823	0.00388763	0.00701334	1137.56	74.25	133.948	0.0838083	0.00356619	0.00624802	1261.25	79.6679	139.579	6.10467	0.331435	0.388261	0.100252	0.741587		0.775858	0.265646	6/38	0.0598558	0.927085	2.16125	0.234424	0.0162039	0.0711629	0.166602	993.361	1.63469	983.668	1.62039	13.0585		0.072762	0.0143624	0.166914
UNK_QML1817_21	0.0453274	0.00120571	0.00183697	285.706	7.43338	11.3252	0.364131	0.0260221	0.0570113	312.518	19.4068	42.5179	0.0151675	0.000511275	0.00161535	304.228	10.1802	32.1638	0.058453	0.00447711	0.00573131	430.883	184.239	235.851	22.1788	0.555441	0.846248	0.436719	-0.118041		0.925556	0.309711	6/38	0.0561958	0.875307	2.09828	0.29075	0.0104895	0.0496286	0.0448519	282.838	0.306913	271.785	1.04895	2.86836		0.0520301	0.00760309	0.0449828
UNK_QML1817_22	0.0503342	0.00117053	0.00193362	316.512	7.1786	11.8584	0.337702	0.0235559	0.0526137	292.985	18.1339	40.5033	0.0156108	0.000624337	0.00169104	313.032	12.4258	33.6559	0.0485197	0.0036044	0.00467047	29.6521	203.543	263.745	20.0293	0.460176	0.760171	0.311904	0.0132055		0.613179	0.190173	6/38	0.0563353	0.877333	2.10058	0.192305	-0.0011172	0.0496063	0.0503904				-0.11172			0.0527378	-0.00491912	0.0505818
UNK_QML1817_23	0.19861	0.00745891	0.00961886	1165.96	40.3503	52.0349	2.44191	0.120794	0.360871	1245.66	35.6963	106.642	0.0575017	0.00320864	0.0066111	1128.65	61.3799	126.467	0.0886647	0.00312162	0.00626124	1372.95	69.0872	138.573	5.15474	0.215502	0.277907	0.280594	0.707158		0.690422	0.199892	6/38	0.0607938	0.939834	2.17819	0.206794	-0.00350139	0.0921798	0.199305				-0.350139			0.0787895	0.0121044	0.196206
UNK_QML1817_24	0.0150805	0.0010801	0.00117442	96.4338	6.84981	7.44792	0.0967865	0.0259874	0.0292771	89.5548	23.6757	26.6727	0.00606952	0.000789154	0.000998971	122.213	15.8452	20.058	0.0535568	0.0156877	0.0160266	311.506	564.61	576.807	71.922	5.58998	6.07809	0.542105	0.0286598		0.631484	0.254156	6/38	0.0553676	0.863204	2.08486	0.200378	0.0285373	0.0225794	0.0146501	93.7558	0.0456095	45.2861	2.85373	2.67801		0.0479641	-0.00171177	0.0151063
UNK_QML1817_25	0.0174033	0.000660056	0.000847836	111.203	4.18108	5.37056	0.120142	0.0179716	0.0245585	113.27	16.1083	22.0122	0.00535827	0.000396968	0.000670814	107.99	7.98019	13.4853	0.0529837	0.00696731	0.00768524	101.666	328.746	362.621	58.2697	2.12832	2.73381	-0.00874355	0.0629246		0.627109	0.193079	6/38	0.0554305	0.864128	2.08587	0.198834	-0.00304961	0.0525657	0.0174564				-0.304961			0.0482647	0.00223814	0.0173643
UNK_QML1817_26	0.0673993	0.0107979	0.0109928	415.557	64.0559	65.2122	6.13478	1.12463	1.4125	1713.72	249.554	313.432	0.0261884	0.00251577	0.00364568	521.586	49.6011	71.8785	0.940886	0.231098	0.238167	4050.38	317.08	326.78	21.7744	3.87122	3.9411	0.695328	0.135421		4.63605	1.80136	6/38	0.0567931	0.883956	2.10817	1.44627	0.53647	0.401766	0.0312416	198.315	1.73065	1019.99	53.647	217.242		0.0551069	0.730337	0.0181751
UNK_QML1817_27	0.205963	0.00480555	0.00792257	1206.51	25.6878	42.3497	2.24198	0.0835616	0.323248	1189.15	26.493	102.485	0.0507519	0.00213097	0.00514714	1000	41.1182	99.3166	0.0784208	0.0026217	0.00546976	1135.07	66.9146	139.607	4.89572	0.116551	0.192149	0.184301	0.512827		0.52392	0.1291	6/38	0.0610407	0.94315	2.18269	0.156574	-0.0135598	0.0905447	0.208756				-1.35598			0.0804236	-0.00166922	0.206307
UNK_QML1817_28	0.0331805	0.00144949	0.00176931	210.355	9.02752	11.0194	0.289648	0.0354807	0.0537302	254.297	27.214	41.2115	0.0121002	0.000754022	0.00143459	243.044	15.058	28.6491	0.0629821	0.00698049	0.00797444	555.191	249.729	285.288	30.7197	1.2562	1.53337	0.0505968	0.309886		0.48291	0.176107	6/38	0.0558602	0.870418	2.0928	0.152309	0.0122634	0.0533201	0.0327736	207.884	0.240944	219.193	1.22634	2.47109		0.0503547	0.0158352	0.0326551
UNK_QML1817_29	0.0872642	0.00811243	0.00854003	536.698	46.8209	49.2887	1.32132	0.243463	0.305211	777.289	100.493	125.981	0.0305851	0.00535643	0.00617893	604.795	104.47	120.511	0.105431	0.010572	0.0123863	1534.23	220.242	258.039	12.5029	0.776626	0.817561	-0.26373	0.660695		0.275801	0.0966651	6/38	0.0573733	0.892287	2.11794	0.0854819	0.00550227	0.105538	0.086784	536.489	1.26284	829.184	0.550227	0.208582		0.0582102	0.0619325	0.0818597
UNK_QML1817_30	0.0158158	0.000735995	0.000880658	101.132	4.66928	5.58705	0.106465	0.0207172	0.025479	100.073	18.7013	22.9997	0.00469705	0.000435394	0.000642936	94.6866	8.7566	12.9306	0.0537635	0.00965567	0.0102012	331.579	315.521	333.346	65.4757	3.29325	3.94055	0.132551	0.175326		0.453921	0.134808	6/38	0.0553876	0.863498	2.08518	0.143999	-0.00473507	0.0526831	0.0158907				-0.473507			0.0480594	0.000961945	0.0158006
UNK_QML1817_31	0.0706826	0.00190471	0.00288098	440.111	11.4686	17.3469	0.75968	0.0257883	0.10892	572.137	15.0716	63.6567	0.0342309	0.00218718	0.00408309	679.613	42.8137	79.9258	0.0791369	0.00278702	0.00558882	1151.02	68.9461	138.258	14.3095	0.397999	0.601996	-0.139987	0.559561		0.187903	0.0909994	6/38	0.0569089	0.885624	2.11011	0.0585415	0.015821	0.0650021	0.0695643	433.53	0.62347	492.02	1.5821	6.58064		0.0557171	0.0268321	0.068786
UNK_QML1817_32	0.104745	0.00542827	0.00630283	640.979	31.4383	36.5034	0.850851	0.0827751	0.14457	629.049	39.1473	68.3721	0.0288969	0.00236044	0.0037459	574.98	46.3784	73.6	0.0602526	0.00341074	0.00502365	535.68	129.417	190.618	9.90479	0.459679	0.533739	-0.131234	0.689536		0.15632	0.0431254	6/38	0.0578913	0.899666	2.12678	0.0481785	-0.00243102	0.0609794	0.105				-0.243102			0.061077	-0.00254763	0.105012
UNK_QML1817_33	0.0451125	0.000859389	0.00162521	284.412	5.30413	10.0307	0.353847	0.0354815	0.060736	302.379	26.6826	45.6743	0.0119188	0.000567091	0.00133077	239.434	11.3215	26.5679	0.0577909	0.00467027	0.00585887	439.063	177.1	222.173	22.1063	0.425468	0.804611	0.0983502	-0.0590622		1.04458	0.27598	6/38	0.0561899	0.875222	2.09819	0.328163	-0.0294815	0.0803472	0.0464425				-2.94815			0.0520007	0.00596736	0.0448433
UNK_QML1817_34	0.0172797	0.00133198	0.00143296	110.413	8.43184	9.07102	0.137444	0.0515012	0.0549454	125.774	44.5957	47.578	0.00404779	0.00094359	0.00102817	81.6051	18.9827	20.6843	0.0582362	0.0169157	0.0172873	377.114	776.258	793.309	59.5336	4.44758	4.78473	0.174415	-0.079325		0.608264	0.142487	6/38	0.0554272	0.864078	2.08582	0.192867	-0.0266149	0.0786192	0.0177396				-2.66149			0.0482486	0.0116026	0.0170792
UNK_QML1817_35	0.0640846	0.00116094	0.00227756	400.361	7.02705	13.7858	0.465072	0.0299607	0.0713809	384.64	20.5788	49.0287	0.0174822	0.00126974	0.00217262	350.065	25.229	43.1686	0.0529427	0.00376617	0.00496863	242.79	159.686	210.67	15.6802	0.281055	0.551378	0.398085	-0.363845		0.0986768	0.0269189	6/38	0.0567219	0.882929	2.10699	0.0308086	-0.00187347	0.0542101	0.0642047				-0.187347			0.0547339	-0.00250707	0.0642453
UNK_QML1817_36	0.0165148	0.00118998	0.00129269	105.525	7.53457	8.1849	0.0973047	0.0353626	0.0378717	86.8409	30.9368	33.1319	0.00456728	0.000482394	0.000667118	92.0693	9.70283	13.4184	0.0441974	0.0156885	0.01592	402.485	637.895	647.311	65.3609	4.64507	5.046	0.140092	0.0604956		0.888958	0.245847	6/38	0.0554063	0.863772	2.08548	0.281942	-0.0200133	0.0588607	0.0168453				-2.00133			0.0481488	-0.00661703	0.0166241
UNK_QML1817_37	3.01984	0.502669	0.51108	8250.25	786.462	799.621	326.848	53.3547	70.1436	5727.83	185.974	244.494	9.99031	2.24605	2.46187	42822.4	3959.38	4339.83	0.846631	0.0850071	0.0995599	4565.26	102.371	119.897	0.469305	0.0790584	0.0803813	0.478027	0.915223		0.515203	1.70441	7/6	-0.215007	42.9977	-4.50621	0.10004	-0.348302	11.6899	4.07166				-34.8302			9.44098	-0.25794	3.79878
UNK_QML1817_38	0.0159142	0.000871339	0.000998018	101.746	5.52727	6.33084	0.149362	0.0310029	0.0373384	136.064	26.4512	31.8566	0.005521	0.000682433	0.000881088	111.215	13.7078	17.6982	0.0746906	0.0171704	0.0177688	842.438	402.19	416.205	65.0553	3.50798	4.01798	0.443742	-0.0888328		0.722735	0.250733	6/38	0.0553902	0.863536	2.08523	0.229269	0.0115652	0.0587933	0.0157301	100.614	0.127515	121.863	1.15652	1.13222		0.0480719	0.0245608	0.0155233
UNK_QML1817_39	0.24389	0.00644536	0.00985729	1405.57	33.3554	51.0125	3.52211	0.116258	0.504408	1527	26.4206	114.631	0.0609205	0.00316978	0.00692708	1193.91	60.4522	132.109	0.104917	0.00267154	0.00695595	1700.39	48.4028	126.027	4.14426	0.110211	0.168553	0.291118	0.436818		0.103575	0.0258716	6/38	0.0623063	0.95988	2.20606	0.0306153	-0.00218059	0.106646	0.244422				-0.218059			0.0891056	0.0180073	0.239498
UNK_QML1817_40	0.0551668	0.00153587	0.00228131	346.061	9.38077	13.9337	0.40231	0.0420865	0.0700908	336.175	31.0886	51.7751	0.0161207	0.000835686	0.00182901	323.132	16.6264	36.3892	0.0538888	0.00540343	0.0063308	20.5592	319.867	374.765	18.2445	0.491739	0.730405	0.163287	0.126437		0.486467	0.142154	6/38	0.0564704	0.879291	2.10281	0.152325	-0.00521457	0.0572016	0.0554545				-0.521457			0.0534295	-0.000623188	0.0552012
UNK_QML1817_41	0.14549	0.00244209	0.00507517	875.413	13.7602	28.5965	1.42598	0.0565321	0.206562	895.715	23.7637	86.8302	0.032651	0.00122826	0.00352602	649.189	24.031	68.987	0.071182	0.00289419	0.00523098	928.382	83.592	151.085	6.9032	0.119007	0.247322	0.284094	0.149187		0.477434	0.107146	6/38	0.0591235	0.916972	2.14823	0.145289	-0.0190436	0.0869243	0.148261				-1.90436			0.0682562	0.0033709	0.145
UNK_QML1817_42	0.0977378	0.00177436	0.00347556	601.009	10.4227	20.4157	0.798963	0.0348874	0.116646	593.308	19.8288	66.2977	0.0182877	0.00136544	0.00229661	366.019	27.0958	45.574	0.0597632	0.00246165	0.00440948	571.777	87.3652	156.495	10.2461	0.176892	0.34649	0.0195323	0.000460794		0.0982867	0.0183904	6/38	0.0576907	0.896815	2.12334	0.0303577	-0.00571784	0.0640756	0.0982966				-0.571784			0.0599559	-0.00076685	0.0978128
UNK_QML1817_43	0.110646	0.00291012	0.00446241	676.165	16.9063	25.9243	0.967098	0.0459252	0.142325	682.797	23.8152	73.8047	0.0296234	0.0012073	0.00321883	589.849	23.7026	63.1946	0.0640455	0.00324912	0.00509189	725.562	109.126	171.019	9.09099	0.263685	0.404337	0.281114	-0.274204		0.346212	0.0926918	6/38	0.0580702	0.9022	2.12985	0.106501	-0.00682507	0.0691063	0.111401				-0.682507			0.0620876	0.00158646	0.11047
UNK_QML1817_44	0.166157	0.00547605	0.00747025	989.829	30.4659	41.5606	1.85082	0.0919438	0.273804	1055.52	33.6726	100.275	0.0423642	0.00330426	0.00540534	849.782	59.9719	98.1062	0.0811677	0.00398254	0.00636775	1177.15	100.42	160.564	6.00722	0.166353	0.226934	0.078773	0.61898		0.697678	0.177883	6/38	0.0597613	0.925786	2.15956	0.210993	-0.0169917	0.0949413	0.16898				-1.69917			0.0721702	0.0101377	0.164473
UNK_QML1817_45	0.0180828	0.00053856	0.000771857	115.514	3.40464	4.8795	0.110622	0.0140283	0.0208394	105.315	12.7034	18.8713	0.00482301	0.000291326	0.000567288	97.2365	5.86015	11.4112	0.0472985	0.00509287	0.00585836	-151.614	258.519	297.376	55.9618	1.47757	2.11764	-0.0453367	0.247315		0.69387	0.185068	6/38	0.0554489	0.864398	2.08617	0.219951	-0.0186923	0.059435	0.0184208				-1.86923			0.048353	-0.00485823	0.0181707
UNK_QML1817_46	0.11792	0.00665669	0.00757053	716.871	38.3105	43.5698	9.49376	1.09023	1.71412	2354.64	92.3813	145.247	0.067265	0.00527192	0.00860476	1312.12	99.5015	162.405	0.603053	0.0598395	0.0703103	4245.9	138.944	163.256	8.73792	0.508859	0.578716	0.410777	0.147953		2.85062	1.62608	6/38	0.0582797	0.905159	2.13348	0.874977	0.596823	0.109028	0.0475426	299.417	0.714696	547.531	59.6823	417.454		0.0632851	0.61873	0.0449594
UNK_QML1817_47	0.0276308	0.00108772	0.00137728	175.648	6.81171	8.62507	0.312104	0.0462805	0.0634968	266.413	35.2192	48.3208	0.0093265	0.000560085	0.00109217	187.588	11.2092	21.8579	0.0924804	0.0121776	0.0134291	1147.08	298.063	328.697	37.0186	1.42146	1.79987	-0.317005	0.227395		1.12086	0.378336	6/38	0.0557083	0.868198	2.09034	0.354172	0.0139178	0.0708625	0.0272462	173.29	0.26621	239.659	1.39178	2.35762		0.0496086	0.0395204	0.0265388
UNK_QML1817_48	0.0185541	0.00118081	0.00131003	118.446	7.46929	8.28666	0.207573	0.0460924	0.0544112	180.78	37.3676	44.1117	0.00709106	0.000835854	0.0010996	142.714	16.7598	22.0482	0.0898903	0.0178162	0.0186466	682.695	565.589	591.951	56.5667	3.68087	4.08367	0.0607067	0.165489		0.681485	0.260452	6/38	0.0554615	0.864582	2.08637	0.215992	0.0237707	0.0621	0.0181131	115.719	0.15509	146.396	2.37707	2.72661		0.0484131	0.0401417	0.0178093
UNK_QML1817_49	0.0167502	0.000977665	0.0011037	107.039	6.20035	6.99964	0.175638	0.0413138	0.0480147	162.079	36.111	41.968	0.00722385	0.000966495	0.00121004	145.344	19.3633	24.2426	0.0795668	0.017367	0.018037	1075.37	409.14	424.926	62.433	3.93774	4.44535	0.0287102	0.277384		0.56522	0.243762	6/38	0.0554128	0.863867	2.08559	0.179251	0.0338404	0.0484912	0.0161834	103.49	0.108201	104.319	3.38404	3.54948		0.0481797	0.0342094	0.0161772
UNK_QML1817_50	0.0299125	0.000665927	0.00113142	189.98	4.16677	7.0794	0.20893	0.0159552	0.0331908	191.33	13.3874	27.8491	0.00983458	0.00075737	0.00124833	197.722	15.1637	24.9934	0.0502339	0.00400466	0.00504908	80.6819	184.371	232.455	33.6795	0.750628	1.27533	0.168226	0.118343		0.129793	0.042673	6/38	0.0557708	0.869112	2.09135	0.0409809	0.000825263	0.0500047	0.0298878	189.846	0.206066	190.246	0.0825263	0.133888		0.0499148	0.000934908	0.0298845
UNK_QML1817_51	0.0203268	0.00103009	0.00120308	129.691	6.50653	7.59923	0.151825	0.0393685	0.0446903	138.152	34.1751	38.7949	0.00635631	0.000773443	0.00100467	128.013	15.5226	20.1631	0.0552283	0.0150837	0.0154579	616.453	411.955	422.176	50.4237	2.68514	3.13608	0.326276	-0.235732		0.604812	0.189128	6/38	0.0555096	0.865288	2.08714	0.191577	-0.00129162	0.0552424	0.0203531				-0.129162			0.0486449	0.00679768	0.0201886
UNK_QML1817_52	0.0616977	0.00150736	0.00241485	385.843	9.14217	14.6461	0.41815	0.0396244	0.07045	354.205	27.4073	48.7286	0.0201326	0.00102075	0.00227359	402.729	20.226	45.0511	0.0505161	0.00421939	0.00523123	99.8858	204.343	253.346	16.3528	0.390653	0.625841	0.309237	0.126299		0.491191	0.160281	6/38	0.0566543	0.881952	2.10586	0.153477	0.00348465	0.0462644	0.0614827	384.636	0.392194	335.971	0.348465	1.20668		0.0543808	-0.00628871	0.0620857
UNK_QML1817_53	0.0164277	0.00149946	0.00158136	104.988	9.56879	10.0914	0.0942415	0.0202754	0.0241549	90.1734	18.9251	22.5462	0.00495096	0.000300424	0.000582651	99.8164	6.04117	11.7164	0.049183	0.00740014	0.00798915	-230.171	492.834	532.061	56.593	5.97002	6.2961	-0.240252	0.31938		0.639908	0.192855	6/38	0.055404	0.863739	2.08545	0.202959	-0.00536761	0.0460147	0.0165159				-0.536761			0.0481379	-0.00798476	0.0165589
UNK_QML1817_54	58081.8	82581.3	82600.4	13250.1	1776.96	1777.37	13230800	18456300	18548100	6669.91	364.106	365.918	-29960400	40801000	40912800	45869.5	8016.54	8038.5	0.876583	0.0991069	0.112701	4548.99	153.495	174.55	0.282722	0.0809561	0.0809748	0.0169288	0.986115		1.70311	-878.519	7/6	-0.0239605	710.416	-0.163955	0.231629	2221.4	710.735								495.226	-2.29366
UNK_QML1817_55	0.757917	0.116109	0.118399	3624.03	451.147	460.047	89.8768	14.4135	19.0928	4432.58	191.255	253.345	7.02105	1.60752	1.75664	37141	3531.01	3858.56	0.955431	0.152371	0.16321	4129.5	206.216	220.885	1.71919	0.275373	0.280805	0.38439	0.480664		0.298022	2.76076	7/6	0.0865485	1.15938	2.70446	0.0775691	1.02143	15.1086								0.331649	0.63884
UNK_QML1817_56	0.0580614	0.00824935	0.00843823	360.878	49.7692	50.9088	4.55984	0.793339	1.01636	1558.3	167.391	214.448	0.0214874	0.00183529	0.0028405	429.211	36.249	56.103	0.723678	0.21489	0.219409	3758.15	263.388	268.926	24.7661	5.49046	5.61617	0.817637	0.286544		5.48613	2.03031	6/38	0.0565386	0.880279	2.10394	1.71648	0.809966	fail	0.0110337	70.738			80.9966	290.14		0.0537811	0.624397	0.021808
UNK_QML1817_57	0.015517	0.000936066	0.00104944	99.2199	5.92666	6.6445	0.12622	0.0298248	0.0346221	115.663	25.7454	29.8865	0.0051936	0.000536	0.000749452	104.659	10.7705	15.0597	0.0708607	0.0168026	0.0173535	730.093	481.738	497.532	67.6127	3.76554	4.22162	0.0178862	0.0514448		0.81675	0.273369	6/38	0.0553795	0.863378	2.08505	0.259127	0.00779997	0.0526988	0.015396	98.4925	0.111869	107.673	0.779997	0.727378		0.0480206	0.0134928	0.0153076
UNK_QML1817_58	0.0180358	0.00113271	0.00125983	115.17	7.17125	7.97602	0.0927172	0.0275872	0.0304611	85.3889	24.8211	27.4068	0.00573447	0.000682713	0.000894833	115.506	13.7161	17.9777	0.0464344	0.0131654	0.0134688	-22.1423	561.863	574.81	59.2199	4.22511	4.69926	-0.148556	0.104339		0.817468	0.259913	6/38	0.0554475	0.864376	2.08614	0.259136	0.000425609	0.0369487	0.0180281	115.182	0.0918441	89.2197	0.0425609	-0.0115908		0.0483459	-0.0135351	0.0182799
UNK_QML1817_59	0.0349994	0.00166558	0.00197976	221.7	10.3607	12.315	0.249675	0.0453597	0.0571598	232.733	42.883	54.0388	0.010941	0.00119103	0.00162367	219.836	23.7854	32.4254	0.0548181	0.0101957	0.0107337	37.6751	518.757	546.132	29.0423	1.33546	1.58738	0.018608	0.209587		0.591166	0.184802	6/38	0.0559102	0.871148	2.09362	0.186341	-0.000807011	0.0524224	0.0350276				-0.0807011			0.050602	0.00141335	0.0349499
UNK_QML1817_60	0.0496879	0.00134506	0.00202916	312.525	8.26086	12.4624	0.372193	0.0295971	0.0597026	317.684	21.8808	44.1373	0.0158045	0.000731339	0.00175394	316.866	14.5441	34.8805	0.0535277	0.00445234	0.00552811	247.406	190.115	236.05	20.2427	0.526884	0.79486	0.305106	-0.00736503		0.546658	0.173879	6/38	0.0563171	0.87707	2.10028	0.171479	0.00124387	0.0533269	0.0496261	312.226	0.364886	315.856	0.124387	0.299374		0.0526455	0.00206935	0.0495851
UNK_QML1817_61	0.0514425	0.0018383	0.00241951	323.236	11.2517	14.8091	0.389456	0.0264286	0.0603583	331.47	19.1882	43.8226	0.0202867	0.00104418	0.00229727	405.79	20.6859	45.5105	0.0536881	0.00390599	0.00510469	231.833	180.581	236	19.7705	0.681929	0.897534	0.37703	0.119697		0.368056	0.145146	6/38	0.0563659	0.877777	2.10108	0.115388	0.0149858	0.0424141	0.0506716	318.643	0.29633	263.53	1.49858	4.5925		0.0528941	0.00247128	0.0513154
UNK_QML1817_62	0.0181494	0.000981549	0.00112756	115.904	6.21032	7.13415	0.270329	0.0580249	0.0691742	235.657	47.7469	56.9214	0.00896347	0.0007604	0.00118136	180.277	15.2264	23.6559	0.124364	0.0274023	0.0284401	1541.58	480.504	498.703	56.5513	3.04166	3.49414	0.117262	-0.051158		1.0905	0.538566	6/38	0.0554506	0.864422	2.08619	0.345672	0.110825	0.013805	0.016138	103.202	0.0307175	30.7206	11.0825	12.7023		0.048361	0.0731732	0.0168213
UNK_QML1817_63	0.0167164	0.00107027	0.00118606	106.817	6.7827	7.51651	0.112119	0.0346757	0.0380309	100.957	30.2026	33.125	0.00552319	0.000687615	0.000884981	114.157	14.8673	19.1346	0.046919	0.0137391	0.0140361	374.371	510.847	521.89	63.7625	4.24834	4.70797	0.0348182	0.0454719		1.07423	0.35493	6/38	0.0554118	0.863853	2.08557	0.340678	0.00816766	0.0419535	0.0165799	106.004	0.0959071	92.9913	0.816766	0.812677		0.0481752	0.000602433	0.0167063
UNK_QML1817_64	0.0805121	0.00652144	0.00697065	497.386	38.9621	41.6459	7.90941	1.12994	1.57823	2110.74	154.172	215.339	0.0475523	0.0032836	0.00581285	937.476	63.1834	111.852	0.746363	0.097512	0.107685	4075.67	257.198	284.029	12.9957	1.20363	1.28654	0.396314	0.265868		3.34342	1.9747	6/38	0.0571825	0.889556	2.11471	1.03845	0.86991	fail	0.0104738	67.1673			86.991	430.219		0.0571773	0.787668	0.0170953
UNK_QML1817_65	0.0155511	0.000947531	0.00106015	99.4348	6.01406	6.72889	0.136763	0.0301673	0.0356793	124.915	26.1845	30.9687	0.00531671	0.000461802	0.000707725	107.145	9.27992	14.2218	0.0712025	0.0156956	0.0162896	625.416	482.371	500.625	68.4382	4.64093	5.19255	0.37861	0.0272727		0.703897	0.240653	6/38	0.0553804	0.863391	2.08507	0.22332	0.00930986	0.056298	0.0154063	98.5583	0.119589	114.7	0.930986	0.876546		0.048025	0.0193618	0.01525
UNK_QML1817_66	0.20251	0.0187064	0.0197046	1177.38	98.5114	103.768	20.5685	2.54024	3.82941	3089.03	105.315	158.763	0.12363	0.0069904	0.0142964	2350.16	125.732	257.141	0.826847	0.10222	0.114065	4332.04	148.741	165.977	5.39945	0.637786	0.671821	0.579616	0.355357		3.06866	1.87338	6/38	0.060863	0.940765	2.17945	0.918544	0.757264	0.101193	0.0491564	309.34	0.685855	530.307	75.7264	868.04		0.0792453	0.763448	0.0479041
UNK_QML1817_67	0.164355	0.00251559	0.00561917	980.706	13.8843	31.0138	1.7557	0.0434366	0.248294	1027.35	16.1919	92.5568	0.0468862	0.00238218	0.00529559	925.345	45.9467	102.139	0.0748183	0.00190677	0.00496104	1061.44	47.6671	124.02	6.10508	0.0904395	0.202018	0.190636	0.490594		0.0478909	0.013662	6/38	0.0597095	0.925075	2.15864	0.0144905	-0.000386366	0.077838	0.164419				-0.0386366			0.0718474	0.00663742	0.163264
UNK_QML1817_68	0.210311	0.00686598	0.00940769	1228.91	36.8375	50.4743	4.24638	0.180833	0.618938	1673.32	36.9603	126.504	0.0960869	0.0109885	0.0146529	1839.19	202.42	269.924	0.137984	0.00290294	0.00893167	2202.96	33.9525	104.464	4.84045	0.176389	0.241686	-0.453114	0.838514		0.0290508	0.0132727	6/38	0.0611787	0.944996	2.18522	0.00867119	0.00211415	0.144813	0.209866	1228.11	4.19036	1672.14	0.211415	0.804177		0.081345	0.0754465	0.194444
UNK_QML1817_69	0.0191254	0.000905851	0.00107823	122.1	5.72653	6.81623	0.13452	0.0300606	0.035423	124.628	26.1994	30.8731	0.00656945	0.000653687	0.000930807	132.305	13.1294	18.6954	0.0478539	0.00926479	0.00971687	-382.271	575.319	603.392	53.4995	2.56219	3.04975	0.0381837	0.13425		0.771619	0.265046	6/38	0.0554771	0.864811	2.08662	0.244512	0.0111471	0.0418617	0.0189122	120.777	0.109159	105.196	1.11471	1.3226		0.0484883	0.0031201	0.0190657
UNK_QML1817_70	0.129224	0.00493505	0.00632212	782.976	28.1005	35.9985	1.29431	0.0879199	0.200644	837.591	39.1428	89.3284	0.0377882	0.00301003	0.00485722	749.069	58.6869	94.7018	0.0710564	0.00490145	0.00655318	906.734	150.778	201.588	7.82163	0.292989	0.375338	0.395451	0.252386		0.215226	0.0629372	6/38	0.0586261	0.910028	2.1395	0.0658257	-0.00139297	0.0738405	0.129404				-0.139297			0.065297	0.00873494	0.128095
UNK_QML1817_71	0.108939	0.0121417	0.0125903	660.87	69.8285	72.4087	11.012	1.38855	2.06916	2427.96	133.262	198.582	0.0763491	0.00506386	0.00921612	1483.76	95.1229	173.122	0.796855	0.151078	0.158758	4133.34	250.615	263.354	10.3028	1.08047	1.12039	0.852019	0.00354987		2.69103	1.88599	6/38	0.0579922	0.901096	2.12851	0.828495	0.813445	0.00251479	0.0203232	129.698	0.00704682	7.13013	81.3445	531.172		0.0616455	0.800304	0.0217547
UNK_QML1817_72	0.0575596	0.00270832	0.00323005	360.445	16.4741	19.6477	0.616833	0.0723561	0.112352	480.621	47.3568	73.5337	0.0215051	0.0013237	0.00254187	429.799	26.1657	50.2453	0.0742978	0.00604752	0.00756691	933.143	177.259	221.794	17.9569	0.830289	0.990235	-0.463852	0.753626		0.196094	0.0732635	6/38	0.0565366	0.88025	2.10391	0.0613547	0.00583035	0.0730515	0.057224	358.721	0.57638	462.132	0.583035	1.72389		0.0537707	0.0290232	0.055889
UNK_QML1817_73	0.0439609	0.00124199	0.00183013	277.27	7.66942	11.3012	0.293591	0.0363317	0.0547083	255.389	28.51	42.9303	0.0135074	0.00102831	0.00170734	271.032	20.4745	33.9945	0.047034	0.00521539	0.00595734	-87.0161	272.821	311.633	23.0281	0.668265	0.984719	0.409581	-0.229798		0.388134	0.119258	6/38	0.0561578	0.874755	2.09766	0.121982	-0.00137869	0.0495962	0.0440215				-0.137869			0.0518387	-0.00410751	0.0441415
UNK_QML1817_74	0.0352344	0.00159263	0.0019228	223.112	9.8992	11.9514	0.280943	0.0429868	0.0581339	250.574	37.1729	50.2713	0.0122423	0.000787973	0.00146461	245.849	15.7331	29.2432	0.0590732	0.00825445	0.0090118	526.408	335.618	366.411	29.2264	1.27666	1.54133	0.0456893	-0.0121469		0.811519	0.281965	6/38	0.0559165	0.871239	2.09372	0.255779	0.0142474	0.0460995	0.0347324	220.099	0.220766	202.547	1.42474	3.01309		0.0506329	0.00880168	0.0349243
UNK_QML1817_75	0.257759	0.0163135	0.0181176	1470.16	83.1302	92.3238	25.6592	2.80348	4.54289	3297.99	96.6314	156.586	0.315046	0.0217104	0.0384985	5494.71	326.912	579.705	0.698029	0.0712603	0.0830895	4308.91	137.889	160.779	4.07846	0.259143	0.287802	0.521222	0.173415		1.53636	1.87781	6/38	0.0627371	0.965467	2.21411	0.452505	0.809095	fail	0.0492074	309.654			80.9095	1160.51		0.092176	0.721562	0.0717698
UNK_QML1817_76	0.05209	0.000921498	0.00183999	327.303	5.64357	11.2687	0.380704	0.0195994	0.0565384	326.014	14.2958	41.2392	0.0155291	0.00043858	0.00162627	311.436	8.72786	32.3632	0.0506519	0.00274396	0.00414044	150.576	126.469	190.833	19.2885	0.338154	0.675204	0.266221	-0.216233		0.527794	0.157346	6/38	0.0563845	0.878046	2.10139	0.165431	-0.00417626	0.0564618	0.0523075				-0.417626			0.052989	5.05695e-05	0.0520874
UNK_QML1817_77	0.038587	0.00217407	0.00247361	243.857	13.4693	15.325	0.297906	0.0608963	0.0736933	248.366	46.9653	56.8347	0.0134379	0.00109023	0.00173948	269.627	21.7322	34.6739	0.0541787	0.0110054	0.0114943	176.032	527.792	551.237	26.854	1.52062	1.73013	0.236333	0.0776592		1.01683	0.35411	6/38	0.0560084	0.87258	2.09522	0.320135	0.0191396	0.040085	0.0378485	239.483	0.209185	192.869	1.91396	4.37411		0.05109	0.00599958	0.0383555
UNK_QML1817_78	0.0966051	0.0139058	0.0142161	586.869	80.5096	82.3061	12.4747	2.22851	2.826	2425.03	198.494	251.712	0.0517529	0.00520503	0.00737161	1016.19	99.3987	140.773	1.0826	0.235192	0.24435	4169.78	220.684	229.277	13.2033	2.09863	2.14546	0.833285	0.189049		4.2573	2.28071	6/38	0.0576203	0.895813	2.12214	1.31595	1.19669	0.686583								0.059566	1.04921
UNK_QML1817_79	0.0254613	0.00073214	0.00106873	162.055	4.60051	6.71552	0.172093	0.0179888	0.0299736	159.374	15.8263	26.3703	0.00802695	0.000298492	0.00086335	161.581	5.98375	17.3072	0.0480803	0.00401484	0.0049781	-24.9996	221.979	275.237	39.7668	1.13002	1.64953	0.0826288	0.305379		1.19496	0.376724	6/38	0.0556492	0.867334	2.08939	0.377858	-0.000662878	0.049585	0.0254782				-0.0662878			0.0493207	-0.00033958	0.0254699
UNK_QML1817_80	0.139479	0.00211566	0.00476091	841.552	11.9552	26.9029	1.56642	0.0583769	0.225914	953.052	23.2083	89.8143	0.0317047	0.00130889	0.0034568	630.629	25.6626	67.7752	0.0773694	0.00265539	0.00542975	1105.76	71.7486	146.712	7.19399	0.107886	0.242776	-0.0595405	0.482233		0.432823	0.0983841	6/38	0.0589395	0.91441	2.14499	0.131956	-0.0166774	0.0951511	0.141805				-1.66774			0.0671519	0.0169205	0.137119
UNK_QML1817_81	0.0170426	0.000990779	0.00111947	108.892	6.27984	7.09549	0.145434	0.0279068	0.0344857	133.389	24.6019	30.4017	0.00655629	0.000719511	0.000977243	132.007	14.4422	19.6155	0.0648629	0.0130279	0.0136195	645.826	365.148	381.73	61.9747	3.8914	4.39683	0.277022	0.00234645		0.572326	0.220174	6/38	0.0554207	0.863983	2.08571	0.181487	0.0203165	0.045286	0.0166964	106.743	0.104253	100.694	2.03165	2.14904		0.0482175	0.0167959	0.0167564
UNK_QML1817_82	0.0435737	0.00087278	0.00159277	274.912	5.39063	9.83756	0.319471	0.0276353	0.0523874	278.136	21.1151	40.0272	0.014109	0.000758429	0.0016127	283.096	15.1186	32.1478	0.0502716	0.00423484	0.00523489	26.7557	236.288	292.087	23.0914	0.466664	0.851633	0.0921682	0.12721		0.367449	0.118979	6/38	0.0561472	0.874601	2.09749	0.115495	0.00175744	0.0517526	0.0434971	274.473	0.31038	274.476	0.175744	0.438579		0.0517853	0.00171774	0.0434989
UNK_QML1817_83	0.0821715	0.0116127	0.0118814	503.442	68.9056	70.5	5.52207	1.07303	1.32029	1660.5	236.622	291.146	0.0433494	0.00453172	0.0062973	854.836	87.4725	121.552	0.739938	0.21104	0.215846	3623.4	362.186	370.435	17.6398	3.49961	3.58059	0.855725	0.143992		3.68224	1.94256	6/38	0.0572118	0.889975	2.1152	1.14332	0.822359	fail	0.014597	93.4183			82.2359	410.024		0.0573347	0.516763	0.0397083
UNK_QML1817_84	0.171625	0.0143805	0.0153081	1013.75	79.3357	84.4533	15.9878	1.52596	2.69983	2849.79	89.3805	158.138	0.0809274	0.00626906	0.0102926	1567.86	116.298	190.94	0.691804	0.0807493	0.0911803	4361.61	123.034	138.927	6.2636	0.555191	0.591004	0.699935	0.337739		3.7682	1.77684	6/38	0.0598978	0.92766	2.162	1.1381	0.623834	0.258464	0.0645596	403.295	2.30071	1212.51	62.3834	610.455		0.0730255	0.705454	0.0505515
UNK_QML1817_85	0.0219449	0.00157533	0.00171229	139.822	9.92912	10.7924	0.166074	0.0536448	0.058421	141.173	43.9314	47.8428	0.00668333	0.000722794	0.0009884	134.558	14.5073	19.8383	0.0506847	0.0164345	0.0167248	242.412	607.16	617.885	48.531	3.42188	3.71938	0.0393014	0.118585		1.22503	0.373084	6/38	0.0555532	0.865927	2.08784	0.387826	-0.00867119	0.0618834	0.0221352				-0.867119			0.048855	0.00741226	0.0217822
UNK_QML1817_86	0.0889273	0.00201307	0.00338346	549.024	11.9134	20.0234	0.779646	0.070935	0.129722	582.972	36.2182	66.2339	0.0220481	0.0014659	0.00266253	440.489	28.9563	52.5939	0.061373	0.00481956	0.00611087	510.959	178.043	225.746	11.3324	0.258333	0.434192	0.080519	0.283573		0.314544	0.0779861	6/38	0.0574336	0.89315	2.11896	0.0974253	-0.00961606	0.0715154	0.0897824				-0.961606			0.0585393	0.00608093	0.0883865
UNK_QML1817_87	0.107806	0.0174695	0.0177778	648.185	100.327	102.098	4.3095	1.25416	1.39045	1625.28	316.992	351.439	0.0933051	0.0183556	0.0206286	1828.53	356.063	400.154	0.384525	0.11186	0.11431	3271.93	373.224	381.397	15.007	4.19797	4.27205	0.196606	0.210765		1.01671	0.879953	6/38	0.0579278	0.900183	2.1274	0.313232	0.312386	0.0128691	0.0741289	460.983	0.131534	125.475	31.2386	187.202		0.0612821	0.272704	0.0784069
UNK_QML1817_88	0.0192475	0.0010117	0.00117044	122.85	6.39318	7.39624	0.111544	0.0265201	0.0307372	103.149	23.4912	27.2267	0.00565004	0.000576379	0.000810492	113.828	11.5818	16.2861	0.0469796	0.0112514	0.0116131	202.644	428.632	442.412	54.2077	2.92818	3.3876	0.419568	-0.250172		0.565526	0.166008	6/38	0.0554803	0.864858	2.08667	0.179198	-0.00691458	0.0477003	0.0193806				-0.691458			0.0485037	-0.00790551	0.0193997
UNK_QML1817_89	0.198344	0.00427447	0.00741992	1165.8	23.0638	40.0358	2.34731	0.105463	0.343559	1219.11	32.2669	105.113	0.0610273	0.00243564	0.00661743	1205.69	43.0915	117.076	0.0812822	0.00366374	0.00617903	1187.62	91.5373	154.381	5.03015	0.095446	0.165682	0.313437	0.296185		0.757094	0.232946	6/38	0.0607928	0.939821	2.17817	0.226766	0.00316709	0.0831577	0.197716	1163.04	2.26697	1202.07	0.316709	2.76203		0.0787831	0.00823155	0.196711
UNK_QML1817_90	0.0335286	0.00140773	0.00174146	212.519	8.77722	10.8581	0.245318	0.0422703	0.0543572	222.367	36.7464	47.2538	0.0119875	0.00107073	0.00161481	240.709	21.3777	32.2405	0.0496436	0.0083805	0.00891447	25.4643	413.164	439.49	30.5207	1.32544	1.63967	0.0730953	0.208161		0.41813	0.149494	6/38	0.0558697	0.870557	2.09296	0.131863	0.00899064	0.0456732	0.0332272	210.714	0.209245	192.919	0.899064	1.80464		0.0504017	0.0032771	0.0334187
UNK_QML1817_91	0.238613	0.0259111	0.0269187	1358.46	132.621	137.778	25.8444	3.23062	4.83739	3284.21	131.2	196.453	0.117995	0.00786472	0.0142655	2246.84	141.376	256.437	0.898128	0.134904	0.145677	4229.91	220.579	238.194	4.93466	0.548742	0.570082	0.692693	0.0690686		4.088	2.02153	6/38	0.0619985	0.955854	2.20033	1.21151	0.819176	0.0159581	0.0431469	272.309	0.0949362	92.0913	81.9176	1086.15		0.0869473	0.804403	0.0466719
UNK_QML1817_92	0.0166476	0.00134817	0.00144107	106.349	8.53367	9.12172	0.100275	0.0300875	0.0331722	91.4824	27.249	30.0427	0.00536286	0.000669751	0.000860939	108.039	13.4552	17.2962	0.0535289	0.0156486	0.015988	541.653	503.624	514.546	64.8749	5.03677	5.38385	0.1587	0.0621263		0.830127	0.267417	6/38	0.0554098	0.863824	2.08554	0.263272	0.00227488	0.0418355	0.0166097	106.194	0.0958095	92.9008	0.227488	0.155312		0.0481656	-0.00546824	0.0167386
UNK_QML1817_93	0.0682227	0.00163969	0.00265344	425.35	9.8938	16.0107	0.577789	0.0392898	0.0895658	459.315	25.4266	57.963	0.0191626	0.000678436	0.00204717	383.602	13.4545	40.5986	0.0579412	0.00382317	0.00521505	477.449	143.407	195.617	14.7585	0.357965	0.57928	0.105809	0.27634		0.671848	0.188711	6/38	0.0568392	0.88462	2.10894	0.209482	-0.0109352	0.0703559	0.0689687				-1.09352			0.0553491	0.00735905	0.0677206
UNK_QML1817_94	0.0693317	0.00164911	0.00268566	432.014	9.90245	16.1266	0.627892	0.0267766	0.091483	492.756	16.5066	56.3953	0.0115888	0.000802023	0.00141672	232.793	16.0215	28.301	0.062254	0.00242662	0.00451787	663.201	90.3299	168.176	14.5348	0.314636	0.512401	0.122688	0.411628		0.256123	0.042811	6/38	0.0568706	0.885073	2.10947	0.0798304	-0.0182394	0.0803893	0.0705963				-1.82394			0.0555148	0.0122928	0.0684794
UNK_QML1817_95	0.0996219	0.00383404	0.00489703	611.606	22.4617	28.6892	0.908113	0.0712777	0.14519	655.883	33.2865	67.8036	0.0286375	0.00222617	0.00364573	569.984	43.8024	71.7337	0.0629678	0.00294173	0.00484886	660.028	98.784	162.826	10.2674	0.402474	0.514061	-0.146645	0.647674		0.218664	0.0628575	6/38	0.0577436	0.897568	2.12424	0.0674999	-0.00225717	0.0680147	0.0998468				-0.225717			0.0602504	0.00703665	0.0989209
UNK_QML1817_96	0.0672932	0.00196461	0.00284495	419.664	11.8714	17.191	0.545565	0.067409	0.101588	427.506	44.6512	67.2913	0.0203249	0.00116884	0.00235995	406.494	23.1242	46.689	0.0581166	0.00643037	0.00734888	319.189	257.713	294.525	15.0596	0.460298	0.666559	0.133399	0.155913		0.625176	0.188825	6/38	0.0568124	0.884235	2.1085	0.194989	-0.00322119	0.0614763	0.06751				-0.322119			0.0552083	0.00436381	0.0669995
UNK_QML1817_97	0.0492926	0.0012738	0.00197338	310.106	7.82712	12.1259	0.374803	0.0339109	0.0622596	323.99	23.1053	42.4208	0.0154712	0.00074249	0.00172821	310.232	14.7763	34.3932	0.0543263	0.00453395	0.00562282	245.694	201.088	249.381	20.4989	0.553275	0.857138	0.239216	0.0343511		0.507201	0.159192	6/38	0.0563061	0.87691	2.1001	0.159123	3.59134e-05	0.0551421	0.0492908	310.166	0.374758	323.173	0.00359134	-0.0602255		0.0525896	0.00313229	0.0491382
UNK_QML1817_98	0.0162561	0.00074562	0.000896114	103.925	4.73043	5.6852	0.12714	0.0253887	0.0309567	117.685	22.7875	27.785	0.00551679	0.000588836	0.000810147	111.148	11.8355	16.2838	0.0604656	0.012759	0.013285	693.443	358.892	373.688	62.8397	2.91331	3.50133	0.223835	0.0487208		0.595672	0.202152	6/38	0.0553995	0.863672	2.08537	0.18894	0.00696683	0.0510881	0.0161428	103.232	0.113711	109.354	0.696683	0.692535		0.0481162	0.0105854	0.016084
UNK_QML1817_99	0.0947004	0.00332883	0.00441201	582.83	19.587	25.9605	0.927256	0.139021	0.189776	641.227	73.138	99.8397	0.152527	0.12262	0.123582	72.3068	3339.21	3365.4	0.0707372	0.00944899	0.0103939	614.057	328.909	361.801	10.7604	0.38595	0.511535	-0.110137	0.369231		0.00578929	0.00932439	6/38	0.0576003	0.895528	2.1218	0.00178989	0.003554	0.0681057	0.0943638	581.294	0.886116	644.28	0.3554	1.53606		0.0594552	0.0138638	0.0933875
UNK_QML1817_100	0.142125	0.0102618	0.0111441	852.616	58.8035	63.8596	1.43546	0.176056	0.266422	856.904	82.7424	125.213	0.0350743	0.00430502	0.00557307	694.111	84.1409	108.925	0.0694527	0.00626325	0.00756993	810.741	189.281	228.77	7.91501	0.82419	0.895056	-0.164959	0.724841		0.518528	0.127965	6/38	0.0589994	0.915245	2.14605	0.157991	-0.0151031	0.0858119	0.144272				-1.51031			0.0675101	0.00681207	0.141157
UNK_QML1817_101	0.0361626	0.00141846	0.00179851	228.911	8.824	11.1882	0.245382	0.0368236	0.0502457	222.876	31.8644	43.4789	0.0117635	0.00113642	0.00164266	236.184	22.6794	32.7826	0.048191	0.00736808	0.0079367	-96.7556	404.786	436.024	27.7924	1.04856	1.3295	0.310922	0.00583718		0.743621	0.241896	6/38	0.0559421	0.871613	2.09414	0.234306	0.00408094	0.0458655	0.036015	228.085	0.227757	208.345	0.408094	0.826265		0.0507601	-0.00185748	0.0362298
UNK_QML1817_102	0.0317084	0.000832296	0.00127779	201.2	5.19895	7.98176	0.427721	0.0398165	0.0716653	361.779	26.1129	47.0002	0.0102688	0.000325591	0.00108703	206.48	6.51191	21.741	0.0963064	0.00887219	0.0106523	1419.19	193.845	232.738	31.8662	0.842751	1.29385	0.334787	0.0556586		1.80601	0.584878	6/38	0.05582	0.86983	2.09215	0.569891	0.00984485	0.0902016	0.0313962	199.281	0.390475	334.716	0.984485	1.91908		0.0501563	0.058219	0.0298624
UNK_QML1817_103	0.0263568	0.00118472	0.00143285	167.642	7.44229	9.00103	0.200941	0.0402354	0.0490149	177.551	33.5115	40.8238	0.00849318	0.00070901	0.00111199	170.866	14.215	22.2944	0.0541274	0.0111036	0.0115874	164.573	514.653	537.078	38.8031	1.8051	2.18317	0.240047	-0.0778564		0.696079	0.224303	6/38	0.0556735	0.867689	2.08978	0.220042	0.00227924	0.0534626	0.0262967	167.329	0.193844	179.904	0.227924	0.312993		0.0494388	0.00718566	0.0261674
UNK_QML1817_104	0.0865801	0.0100576	0.0104002	531.145	58.8578	60.8627	6.7057	1.02894	1.38973	1942.8	164.311	221.924	0.038173	0.00321482	0.00501693	755.723	62.5448	97.6053	0.648391	0.110932	0.117819	3946.62	265.8	282.301	13.363	1.44049	1.48955	0.618988	0.144398		3.6974	1.63018	6/38	0.0573462	0.8919	2.11748	1.14632	0.498229	0.234387	0.0434434	274.141	1.40397	890.615	49.8229	257.004		0.0580627	0.604334	0.0342568
UNK_QML1817_105	0.0144962	0.000634763	0.000774212	92.7718	4.03395	4.92016	0.0926075	0.0213303	0.0249282	89.0035	19.9387	23.3019	0.0050898	0.000362839	0.000628746	102.609	7.29522	12.6415	0.0520861	0.00758173	0.00822489	229.332	315.086	341.815	69.637	3.16229	3.857	0.133146	0.136079		0.460166	0.16157	6/38	0.0553521	0.862976	2.08462	0.146045	0.00800852	0.0397611	0.0143801	92.0399	0.0788356	77.0496	0.800852	0.731872		0.04789	-0.00188458	0.0145235
UNK_QML1817_106	0.0167142	0.000596907	0.000785804	106.839	3.78425	4.98181	0.132807	0.0177096	0.0256109	124.73	15.8421	22.9102	0.00517985	0.000408597	0.000663368	104.401	8.21554	13.3382	0.0584744	0.00718761	0.00802961	258.882	302.72	338.182	61.0314	2.23703	2.94495	-0.0104201	0.123368		0.498271	0.154418	6/38	0.0554119	0.863854	2.08557	0.158021	-0.00186921	0.0591581	0.0167454				-0.186921			0.0481756	0.0116203	0.01652
UNK_QML1817_107	0.0188529	0.00101955	0.00117125	120.354	6.44931	7.40885	0.161762	0.0393674	0.0453609	143.885	33.3029	38.3732	0.00630364	0.000699263	0.000945134	126.938	14.0466	18.9857	0.060041	0.0140529	0.0145255	358.177	531.958	549.851	55.1153	3.26876	3.75509	-0.067	0.223758		0.781067	0.261157	6/38	0.0554696	0.864701	2.0865	0.247529	0.0074108	0.0562665	0.0187132	119.518	0.145177	137.645	0.74108	0.835886		0.0484523	0.0169131	0.018534
UNK_QML1817_108	0.0815813	0.00143398	0.00287741	505.468	8.54176	17.1399	0.680644	0.0264049	0.0984081	525.191	16.3559	60.9566	0.0172556	0.00100228	0.00200937	345.65	19.9088	39.9131	0.0589596	0.00212992	0.00419081	553.07	73.8355	145.278	12.3153	0.215896	0.433217	0.341788	0.000921025		0.152226	0.032198	6/38	0.0572215	0.890115	2.11537	0.0472604	-0.00728318	0.0665356	0.0821755				-0.728318			0.0573875	0.00378252	0.0812727
UNK_QML1817_109	0.132157	0.00434773	0.00593594	799.531	24.751	33.7925	1.32478	0.0764679	0.199728	849.111	34.2049	89.3405	0.0439312	0.00485801	0.00657553	866.101	93.9647	127.185	0.0703629	0.00321102	0.00537244	916.478	102.809	172.011	7.67849	0.259204	0.353891	-0.147214	0.622413		0.0632055	0.0210106	6/38	0.058714	0.91126	2.14104	0.0193137	0.00079974	0.0720646	0.132051	799.557	1.3121	851.048	0.079974	-0.0261605		0.0658142	0.00818676	0.131075
UNK_QML1817_110	0.0903396	0.00279136	0.00392717	557.229	16.5026	23.2176	0.652164	0.0776102	0.119488	491.937	50.1507	77.2114	0.105712	0.106543	0.107076	1481.66	1423.42	1430.53	0.0530079	0.00572573	0.00658127	204.331	264.833	304.404	11.1616	0.334881	0.471144	0.188756	0.249741		0.00498039	0.00582786	6/38	0.0574739	0.893725	2.11964	0.00154192	0.00202348	0.050675	0.0901568	556.464	0.629931	496.053	0.202348	0.764609		0.0587599	-0.00763982	0.0910298
UNK_QML1817_111	0.06676	0.00194369	0.00281857	416.47	11.7294	17.0089	0.546919	0.0332657	0.0831476	439.996	21.7761	54.4294	0.0249396	0.0021435	0.00330498	497.338	42.2585	65.1568	0.0577229	0.0033239	0.00485117	451.684	132.454	193.314	15.0339	0.388022	0.562675	0.0413652	0.374344		0.0849667	0.0317411	6/38	0.0567974	0.884018	2.10825	0.0265052	0.00251517	0.0573638	0.0665921	415.591	0.526698	429.616	0.251517	0.878701		0.0551294	0.00520408	0.0664126
UNK_QML1817_112	0.269488	0.00468998	0.00948105	1537.54	23.7694	48.0511	3.38374	0.0881433	0.479456	1497.46	20.933	113.865	0.0796249	0.0020946	0.00778383	1556.12	42.111	156.49	0.0885463	0.00245236	0.00594931	1389.14	56.2315	136.415	3.72748	0.0644255	0.13024	0.471902	-0.192267		0.617311	0.182395	7/6	0.0631976	0.971376	2.22278	0.181138	0.000615673	0.0905647	0.269322				0.0615673			0.0955219	-0.00504069	0.270846
UNK_QML1817_113	0.0757865	0.00218725	0.0031866	470.754	13.1186	19.1125	0.572033	0.0708136	0.106609	446.519	45.0031	67.7518	0.0242855	0.00134294	0.0027935	484.777	26.5068	55.1376	0.0538025	0.00704532	0.00777713	24.1932	349.733	386.06	13.3427	0.405175	0.590299	0.233785	0.0104589		0.696454	0.223176	6/38	0.0570547	0.887721	2.11256	0.216626	0.00345498	0.0518797	0.0755247	469.354	0.540241	438.584	0.345498	1.39963		0.0564918	-0.00207434	0.0759437
UNK_QML1817_114	0.146411	0.00957476	0.0105698	877.391	54.4477	60.1059	1.44994	0.14654	0.249527	893.319	61.575	104.849	0.0481614	0.00408925	0.00634901	948.41	79.3168	123.148	0.0683058	0.00333449	0.00534812	849.213	99.0609	158.882	7.42343	0.615593	0.679566	-0.575356	0.902622		0.289548	0.0952457	6/38	0.0591343	0.917122	2.14843	0.0881037	0.00346645	0.068917	0.145903	877.959	1.38641	883.172	0.346645	-0.567975		0.0683215	0.00416558	0.145801
UNK_QML1817_115	0.0166009	0.000870304	0.00100752	106.102	5.51083	6.37969	0.0985644	0.032773	0.0355331	88.9534	29	31.4423	0.00518828	0.000561931	0.000767826	104.547	11.2982	15.4379	0.0425488	0.0140549	0.0142942	30.0502	632.561	643.331	62.6057	3.0561	3.53794	0.159547	-0.0895507		0.804976	0.251579	6/38	0.0554088	0.863808	2.08552	0.255298	-0.0020322	0.0447452	0.0166346				-0.20322			0.0481606	-0.00622806	0.0167043
UNK_QML1817_116	0.0452896	0.00155751	0.00208416	285.43	9.598	12.8434	0.332973	0.042414	0.0628546	284.069	32.5132	48.1823	0.0162028	0.000913296	0.00187189	324.748	18.1655	37.2321	0.055436	0.00771437	0.00842777	19.2042	362.202	395.698	22.48	0.790727	1.0581	0.368857	-0.120041		0.595759	0.213139	6/38	0.0561945	0.875289	2.09826	0.187152	0.0135977	0.0420158	0.0446738	281.738	0.258801	233.7	1.35977	3.69171		0.0520239	0.00160639	0.0452168
UNK_QML1817_117	0.09036	0.00347279	0.0044378	557.177	20.4632	26.1496	0.754311	0.0466752	0.114983	565.521	26.3469	64.905	0.025843	0.00123062	0.00288242	515.492	24.2101	56.7059	0.0595842	0.00317279	0.00483429	520.622	122.248	186.266	11.3022	0.412133	0.526657	0.184602	0.473896		0.792108	0.226543	6/38	0.0574736	0.893721	2.11964	0.245236	-0.00997271	0.0687982	0.0912611				-0.997271			0.0587584	0.00217141	0.0901638
UNK_QML1817_118	0.131782	0.0107336	0.011465	793.613	61.0392	65.199	13.4249	1.42149	2.34904	2695.96	99.497	164.421	0.357508	0.0260663	0.0445036	6122.3	381.944	652.1	0.818776	0.0873687	0.100724	4441.89	135.645	156.381	8.38517	0.787983	0.841684	0.60386	0.34369		0.750707	2.03657	6/38	0.0586825	0.910819	2.14049	0.229468	0.945624	fail	0.00716582	46.0291			94.5624	747.584		0.0656287	0.79692	0.0267623
UNK_QML1817_119	0.0377049	0.00210825	0.0024029	238.481	13.0802	14.9083	0.225638	0.0593526	0.0671622	197.326	47.1492	53.3531	0.0113202	0.00126428	0.00170344	227.391	25.2383	34.0051	0.044357	0.00935228	0.00973848	-180.818	539.258	561.526	27.1974	1.49073	1.69907	0.117827	0.0410967		0.636136	0.190988	6/38	0.0559845	0.872232	2.09483	0.200337	-0.00493465	0.0474917	0.037891				-0.493465			0.050971	-0.00919211	0.0380515
UNK_QML1817_120	0.160947	0.00290718	0.00571602	961.734	16.1478	31.7494	1.71085	0.0635623	0.246644	1008.51	23.4526	91.0044	0.0326783	0.00189828	0.00380029	649.427	37.1905	74.4539	0.07561	0.00261852	0.00531782	1060.86	68.6693	139.457	6.24417	0.114781	0.22568	0.185026	0.198509		0.510216	0.103593	6/38	0.0596023	0.923599	2.15673	0.154537	-0.0254442	0.0981332	0.165042				-2.54442			0.0711823	0.00697742	0.159824
UNK_QML1817_121	0.104183	0.00236388	0.00396718	638.666	13.8209	23.195	0.895523	0.0428622	0.131903	645.732	22.5129	69.2804	0.0309859	0.00217483	0.00380568	616.146	42.6226	74.5842	0.0607399	0.00247592	0.0044671	609.786	95.7672	172.785	9.62203	0.209164	0.351029	0.194762	0.351799		0.0890093	0.026473	6/38	0.0578797	0.899501	2.12658	0.0274365	-0.000458987	0.0627538	0.104231				-0.0458987			0.0610113	0.00162007	0.104014
UNK_QML1817_122	0.0447886	0.00128525	0.00187818	282.374	7.92806	11.5856	0.32663	0.0297342	0.0543561	283.221	22.5257	41.1784	0.0136078	0.000865075	0.00162215	273.08	17.2364	32.3209	0.0526433	0.00501934	0.00596478	108.766	240.729	286.073	22.4674	0.61355	0.896604	0.252548	0.042607		0.427633	0.129925	6/38	0.0561808	0.875089	2.09804	0.134359	-0.00225804	0.0547678	0.0448897				-0.225804			0.0519544	0.00116759	0.0447363
UNK_QML1817_123	0.0177522	0.00104275	0.00117558	113.382	6.59952	7.44018	0.143499	0.0372172	0.0422463	128.1	32.6223	37.0305	0.00528138	0.000776136	0.000941374	106.376	15.6063	18.9288	0.0567376	0.014229	0.0146467	975.751	393.662	405.22	58.8524	3.63862	4.10212	0.230507	0.115731		0.730129	0.217218	6/38	0.0554398	0.864264	2.08602	0.231472	-0.00768593	0.0647977	0.0178886				-0.768593			0.0483093	0.0126769	0.0175272
UNK_QML1817_124	0.864758	0.34761	0.348615	2811.71	783.615	785.879	929934	1844640	1849180	4201.82	318.354	319.138	0.82905	0.281493	0.293644	10080.2	2141.49	2233.92	0.00860527	0.768987	0.768987	3923.71	333.959	333.959	0.211344	1.83885	1.84416	0.754532	0.651689		-0.0578104	-0.0554233	7/6	0.0747262	1.09421	2.45281	-0.0157804	-0.0160589	7679.51	0.878645				-1.60589			0.198323	8709.35	-7530.62
UNK_QML1817_125	0.0790869	0.00160542	0.00290275	490.563	9.58493	17.3305	0.672216	0.029722	0.0982454	519.627	18.1997	60.1588	0.0238608	0.00122306	0.002699	476.4	24.119	53.2246	0.0607938	0.00250005	0.00448326	592.147	92.1962	165.332	12.7222	0.256636	0.464024	0.0892393	0.377608		0.184922	0.0557916	6/38	0.0571497	0.889084	2.11416	0.0574572	-0.000809809	0.062343	0.0791509				-0.0809809			0.0570006	0.0056159	0.0786428
UNK_QML1817_126	0.0190004	0.00128815	0.00141311	121.257	8.14602	8.9362	0.125484	0.038479	0.0422637	119.252	36.4418	40.0261	0.00590853	0.000881016	0.00106371	118.955	17.702	21.3727	0.0564645	0.0188924	0.019206	720.771	577.693	587.282	55.3168	3.85104	4.22459	0.548076	-0.262842		0.730866	0.227276	6/38	0.0554735	0.864758	2.08656	0.231608	-0.0023353	0.0498234	0.0190448				-0.23353			0.0484709	-0.000674509	0.0190132
UNK_QML1817_127	0.0428347	0.00252923	0.00284823	270.092	15.5665	17.5298	1.05034	0.196364	0.244888	674.854	79.9727	99.7349	0.0328202	0.00592976	0.00679228	647.76	113.916	130.485	0.172976	0.0254835	0.0275958	2339.23	226.767	245.564	24.3087	1.40134	1.57808	-0.291973	0.746569		0.703186	0.538785	6/38	0.0561256	0.874286	2.09713	0.22108	0.169348	0.0359512	0.0355807	225.382	0.176372	164.934	16.9348	44.7101		0.0516765	0.153469	0.0362609
UNK_QML1817_128	0.0272768	0.00105937	0.00134829	173.431	6.64192	8.45339	0.199834	0.0307976	0.0415149	179.964	26.0985	35.1806	0.00821582	0.000644633	0.00104977	165.32	12.921	21.0414	0.0532787	0.00801292	0.00865123	345.321	302.056	326.118	37.4814	1.43152	1.82195	0.127637	0.0417227		0.851991	0.256621	6/38	0.0556986	0.868057	2.09019	0.269246	-0.00693286	0.0587689	0.0274659				-0.693286			0.0495615	0.00439423	0.0271569
UNK_QML1817_129	0.0242337	0.0025784	0.00268277	154.049	16.1268	16.7796	0.807529	0.216885	0.244325	520.775	97.2227	109.523	0.018208	0.00354799	0.00399549	362.882	69.3528	78.1002	0.239488	0.0461575	0.0484297	2907.14	285.799	299.868	45.1091	4.54981	4.73397	0.115619	0.517335		0.813255	0.611039	6/38	0.0556146	0.866826	2.08883	0.257269	0.193153	0.0921575	0.0195529	124.83	0.248452	225.318	19.3153	29.2194		0.0491523	0.235588	0.0185245
UNK_QML1817_130	0.0150738	0.000703996	0.000841464	96.4237	4.47345	5.34698	0.105083	0.0187935	0.0238222	99.294	17.0514	21.614	0.0047964	0.000421336	0.000641556	96.6874	8.47421	12.9035	0.0503185	0.00914828	0.00965292	251.901	373.684	394.297	68.137	3.46375	4.14012	0.00284274	0.202877		0.802027	0.255201	6/38	0.0553676	0.863204	2.08486	0.254494	0.000386121	0.050269	0.015068	96.4099	0.104438	100.864	0.0386121	0.0138027		0.0479639	0.00321257	0.0150254
UNK_QML1817_131	0.0164737	0.000813288	0.000956648	105.3	5.15676	6.06575	0.1254	0.0267286	0.0319312	115.766	23.6895	28.3005	0.00508991	0.000597659	0.000787891	102.564	12.0149	15.8392	0.0567984	0.0117299	0.0122343	91.0524	567.85	592.271	62.3077	2.92802	3.44414	0.114671	0.0544338		0.54336	0.167883	6/38	0.0554054	0.863758	2.08547	0.172334	-0.0023267	0.0571101	0.016512				-0.23267			0.0481442	0.00869161	0.0163305
UNK_QML1817_132	0.0254558	0.00122488	0.00145127	161.976	7.69857	9.1215	0.170272	0.0287675	0.0372858	155.174	24.4826	31.732	0.00752599	0.000822929	0.0011196	151.447	16.4965	22.4435	0.0483587	0.00776864	0.00831354	210.783	312.214	334.113	40.7398	2.06714	2.44921	0.0674718	0.210746		0.671937	0.198658	6/38	0.0556489	0.867329	2.08938	0.212474	-0.00736133	0.0545179	0.0256432				-0.736133			0.0493191	-0.000959131	0.0254802
UNK_QML1817_133	0.0174589	0.00115142	0.00126916	111.513	7.29558	8.04157	0.205	0.0486911	0.056448	177.77	38.5129	44.6482	0.00725343	0.00121436	0.00141759	145.855	24.3236	28.3943	0.0943922	0.0211537	0.0219287	1111.09	472.257	489.558	60.7962	4.33071	4.77354	0.105234	0.0935728		0.623272	0.258943	6/38	0.0554318	0.864147	2.08589	0.197614	0.0324786	0.0590499	0.0168919	107.982	0.13753	130.842	3.24786	3.53055		0.048271	0.0452609	0.0166687
UNK_QML1817_134	0.0937911	0.00399982	0.00492165	577.279	23.4077	28.8025	1.243	0.317619	0.361752	797.243	130.038	148.107	0.050706	0.0137441	0.0146643	975.4	252.197	269.081	0.119024	0.0301281	0.0309966	1300.82	335.864	345.546	10.8413	0.447187	0.550249	-0.549996	0.483146		0.182784	0.0988181	6/38	0.0575728	0.895136	2.12133	0.0565287	0.0204811	0.079456	0.0918702	566.588	1.00647	707.091	2.04811	10.691		0.0593035	0.044098	0.0896551
UNK_QML1817_135	0.0991096	0.00308411	0.00432386	608.808	18.0797	25.3474	0.867224	0.131127	0.178297	611.638	72.7035	98.857	0.027718	0.00184086	0.00334779	552.134	36.1944	65.8231	0.0652858	0.00954817	0.0103508	428.115	326.959	354.443	10.2386	0.320875	0.449861	-0.186721	0.357045		0.680906	0.190429	6/38	0.0577296	0.897369	2.12401	0.210223	-0.0103426	0.0720268	0.100135				-1.03426			0.0601724	0.00396348	0.0987168
UNK_QML1817_136	0.11982	0.00250219	0.00443647	729.281	14.3826	25.5008	1.12278	0.0539018	0.165437	765.642	28.1992	86.5501	0.0263603	0.00155767	0.0030833	525.545	30.6443	60.6585	0.0678073	0.00338983	0.00535911	828.513	108.262	171.155	8.36865	0.184154	0.326511	0.116495	-0.253076		0.51415	0.113113	6/38	0.0583441	0.906067	2.13459	0.157708	-0.0225587	0.086481	0.122523				-2.25587			0.0636564	0.00514695	0.119203
UNK_QML1817_137	0.0443695	0.00443014	0.00463323	278.991	27.3327	28.5857	3.20799	0.360745	0.574337	1422.06	83.0269	132.186	0.0154536	0.000990774	0.00184755	309.819	19.7022	36.7397	0.598819	0.0808879	0.0888063	4012.69	217.862	239.19	26.6203	3.32652	3.47901	0.784541	0.21532		4.74392	1.65228	6/38	0.0561655	0.874867	2.09779	1.49077	0.266065	0.397645	0.0325643	206.578	1.78541	1040.15	26.6065	72.4134		0.0518776	0.574417	0.0188829
UNK_QML1817_138	0.0177314	0.000495106	0.000734221	113.291	3.13659	4.65142	0.163253	0.01773	0.0288375	151.77	15.5324	25.2632	0.0101584	0.000962848	0.00140641	204.151	19.2546	28.1248	0.067282	0.00663028	0.00780538	634.74	253.04	297.887	56.7274	1.53662	2.27874	-0.049994	0.236239		0.177167	0.1015	6/38	0.0554394	0.864258	2.08601	0.0561672	0.022333	0.0485891	0.0173354	110.794	0.116138	111.565	2.2333	2.49738		0.0483074	0.0226706	0.0173294
UNK_QML1817_139	0.0156707	0.00102172	0.0011285	100.187	6.48082	7.15812	0.139357	0.0318897	0.0373343	126.944	26.8821	31.4717	0.00491342	0.000343479	0.000602916	99.0503	6.90801	12.1258	0.0684824	0.0161967	0.0167304	360.091	558.237	576.633	68.1545	4.62456	5.10787	0.199556	0.0147424		1.38652	0.434734	6/38	0.0553836	0.863438	2.08512	0.439875	-0.00312505	0.0670148	0.0157197				-0.312505			0.0480402	0.020218	0.0153539
UNK_QML1817_140	0.141896	0.0183929	0.0188978	843.039	102.577	105.393	16.2824	2.50153	3.3768	2716.24	161.748	218.343	0.0830431	0.00675439	0.0107626	1606.54	125.814	200.475	1.00921	0.182608	0.192775	3734.26	332.91	351.446	9.2202	1.46502	1.50523	0.876164	0.154576		4.52676	2.64924	6/38	0.0589475	0.914522	2.14513	1.37998	1.65882	1.03885								0.0671999	0.90333
UNK_QML1817_141	0.0262248	0.00122528	0.00146436	166.807	7.69952	9.20185	0.216106	0.0462413	0.0551779	188.467	36.0626	43.0322	0.00833221	0.000960096	0.0012761	167.575	19.2275	25.5561	0.0597533	0.0118208	0.0123738	150.997	477.35	499.681	39.553	2.04393	2.44274	0.320426	0.0115033		0.611104	0.194162	6/38	0.0556699	0.867635	2.08972	0.193189	0.000513011	0.0593781	0.0262113	166.793	0.214594	197.4	0.0513011	0.0143092		0.0494211	0.012676	0.0258924
UNK_QML1817_142	0.0251404	0.00097564	0.00124209	160.017	6.13214	7.80686	0.194045	0.034027	0.0434578	179.843	30.4309	38.865	0.00888727	0.000743296	0.00116446	178.754	14.886	23.3207	0.0591793	0.0104099	0.0110222	561.096	311.066	329.364	40.7095	1.60621	2.04487	0.0459532	0.0806219		0.57757	0.204174	6/38	0.0556404	0.867204	2.08925	0.182653	0.0112876	0.0467437	0.0248566	158.277	0.160201	150.879	1.12876	1.73997		0.0492778	0.00822433	0.0249336
UNK_QML1817_143	0.181209	0.0151413	0.0161233	1082.71	89.0003	94.7724	16.7804	1.84791	2.97985	2876.42	110.542	178.255	0.0316318	0.00221194	0.0038825	628.75	43.3027	76.0068	0.753379	0.108445	0.117844	4143.52	203.293	220.912	6.0199	0.587886	0.626013	0.653581	-0.0121663		14.9396	2.60786	6/38	0.0602978	0.933121	2.1692	4.49518	0.811407	fail	0.0341747	216.624			81.1407	866.086		0.0755666	0.69541	0.0551945
UNK_QML1817_144	0.0847799	0.00192727	0.00323019	524.438	11.4495	19.1899	0.683289	0.0640057	0.114706	517.867	38.3858	68.7923	0.0228512	0.00197697	0.00303666	456.111	39.0131	59.925	0.0574824	0.00535214	0.00640525	393.001	194.872	233.216	11.8412	0.286435	0.480077	0.082554	0.193541		0.256717	0.0691944	6/38	0.0573135	0.891433	2.11692	0.0796196	-0.00511714	0.0627204	0.0852137				-0.511714			0.0578853	0.000713139	0.0847194
UNK_QML1817_145	0.0182458	0.00140781	0.00151433	116.467	8.90468	9.57845	0.197094	0.055859	0.0622424	166.716	46.0578	51.3211	0.00580039	0.00078738	0.000981	116.807	15.8079	19.6952	0.0866661	0.0241659	0.0247414	1583.7	440.39	450.877	60.1547	4.85983	5.22755	0.161232	0.130077		1.01636	0.323103	6/38	0.055453	0.864457	2.08623	0.322162	0.000533781	0.0779601	0.0182361	116.498	0.196022	181.754	0.0533781	-0.0311661		0.0483725	0.0367699	0.0175749
UNK_QML1817_146	0.0598362	0.00293904	0.00346206	374.258	17.8509	21.0276	0.493074	0.0537522	0.0872231	403.741	38.653	62.7219	0.015696	0.00281934	0.00323331	313.624	55.9347	64.1477	0.0602898	0.00429329	0.00566155	523.368	163.857	216.077	17.3478	0.892645	1.05149	-0.0949788	0.666217		0.214512	0.05627	6/38	0.0566005	0.881174	2.10497	0.0670679	-0.00529858	0.0641211	0.0601532				-0.529858			0.0541013	0.00688033	0.0594245
UNK_QML1817_147	0.0191374	0.000475039	0.000753703	122.191	3.00235	4.76357	0.114322	0.0129233	0.0205098	108.891	11.7498	18.6475	0.00575745	0.0002247	0.000622465	116.03	4.51529	12.5083	0.0439723	0.00425822	0.00503765	-300.719	254.892	301.548	52.4781	1.30383	2.06868	0.0535125	0.10371		1.23104	0.370357	6/38	0.0554775	0.864817	2.08662	0.390093	-0.0116332	0.0527916	0.01936				-1.16332			0.0484901	-0.00630255	0.019258
UNK_QML1817_148	0.181833	0.0293703	0.029892	1048.36	154.698	157.446	20.1194	2.98573	4.09517	2900.13	218.801	300.103	0.103862	0.00956114	0.0141845	1985.84	173.686	257.672	1.12347	0.210801	0.221736	3981.24	373.128	392.483	8.01483	1.77553	1.80707	0.604094	0.383585		3.43431	1.96166	6/38	0.0600974	0.93039	2.16559	1.03529	0.819581	0.2235	0.0328061	208.087	1.01096	709.358	81.9581	840.273		0.0742867	0.851027	0.0270882
UNK_QML1817_149	-1651.91	1731.98	1732.71	50282.6	863.58	863.947	110360	78173.8	79671.1	12394.8	94.4126	96.2211	75528.2	68726.9	69147.6	249241	1163.66	1170.79	0.192882	0.20304	0.203383	4581.39	1.31147	1.31369	0.000196767	8.7132e-05	8.71691e-05	-0.0680302	-0.0557165		0.0170203	-0.778198	7/6	-4.66153e-05	9552736681253288	0.0154371	7.69734e-05	-50.6684	9367851332645996	-85351.6				-5066.84			9548935656377266	-2512.2	-4.15158e+06
UNK_QML1817_150	0.0376507	0.000927705	0.00147853	238.216	5.76185	9.18294	0.272466	0.0234245	0.0446033	242.048	18.8907	35.9705	0.0121546	0.000517858	0.00133047	244.151	10.3403	26.5661	0.0519039	0.00475222	0.00571653	212.011	190.572	229.243	26.6853	0.695236	1.10803	0.275294	-0.0143487		0.879479	0.283918	6/38	0.0559834	0.872215	2.09481	0.276976	0.00381886	0.0493666	0.0375069	237.361	0.255297	230.87	0.381886	0.854903		0.0509651	0.00187984	0.0375799
UNK_QML1794N_1	0.037141	0.001559	0.0019288	234.978	9.6744	11.9692	0.295421	0.0489423	0.0639459	252.528	36.891	48.2003	0.0109998	0.000914846	0.00143796	220.993	18.2867	28.7431	0.0570375	0.00857203	0.00925584	201.704	391.704	422.951	27.4494	1.17452	1.45312	0.132967	0.170276		0.75433	0.223405	6/38	0.055969	0.872005	2.09457	0.237603	-0.00764619	0.0638931	0.037425				-0.764619			0.0508936	0.00830635	0.0368325
UNK_QML1794N_2	0.0194235	0.000947516	0.00111827	123.97	5.99259	7.07252	0.154742	0.0304715	0.0373257	140.773	26.8651	32.9081	0.00595036	0.000737411	0.000950825	119.832	14.8147	19.1022	0.0621605	0.0130164	0.0135612	735.576	418.996	436.533	53.6074	3.05473	3.60523	0.248065	0.0200731		0.580275	0.177766	6/38	0.0554851	0.864929	2.08675	0.18386	-0.00320242	0.0603827	0.0194857				-0.320242			0.0485268	0.0113663	0.0192027
UNK_QML1794N_3	0.0597151	0.00174958	0.00252886	373.761	10.6277	15.3614	0.463544	0.0504865	0.0819692	377.709	35.0024	56.8294	0.0177632	0.000865843	0.00199025	355.773	17.1976	39.5308	0.0571753	0.00575947	0.00673953	348.936	229.87	268.986	16.9582	0.487666	0.704877	-0.265405	0.322932		0.602227	0.179142	6/38	0.0565982	0.881141	2.10493	0.188293	-0.00477471	0.0602445	0.0600002				-0.477471			0.0540894	0.00270305	0.0595537
UNK_QML1794N_4	0.452736	0.0236125	0.0273717	2394.49	104.389	121.008	14.1091	1.50797	2.47739	2706.33	93.3528	153.366	0.103173	0.0101338	0.014521	1971.72	184.816	264.829	0.215363	0.0109643	0.017147	2909.87	81.3085	127.158	2.27397	0.111572	0.129334	-0.74847	0.94914		0.198149	0.0451556	7/6	0.0702482	1.05273	2.36098	0.0554015	-0.00444395	0.229782	0.454748				-0.444395			0.154402	0.0798408	0.416589
UNK_QML1794N_5	0.11299	0.00430896	0.00552311	689.51	24.9608	31.9942	0.929226	0.0753752	0.149797	657.552	41.0724	81.6257	0.0327289	0.00257501	0.00418541	650.173	50.4957	82.0754	0.0594865	0.00323208	0.00486894	520.49	140.047	210.972	9.01204	0.358517	0.459538	-0.0989426	0.692574		0.276305	0.0800349	6/38	0.0581386	0.903167	2.13103	0.0849352	-0.00239494	0.0616879	0.113261				-0.239494			0.0624768	-0.0033355	0.113367
UNK_QML1794N_6	0.172912	0.00446089	0.00691753	1027.44	24.3968	37.8323	1.83935	0.0650909	0.264374	1055.64	23.2187	94.305	0.0521934	0.0014503	0.00546145	1028.05	27.8708	104.955	0.0760391	0.002541	0.00530311	1086.19	70.7143	147.582	5.83855	0.143865	0.223093	0.309636	-0.0271205		0.614868	0.185598	6/38	0.0599765	0.928737	2.16341	0.185567	1.52078e-05	0.0771721	0.172909	1028.12	1.83984	1059.8	0.00152078	-0.681216		0.073521	0.00428435	0.172171
UNK_QML1794N_7	0.0905362	0.0028055	0.0039415	558.387	16.5819	23.2962	0.79296	0.0459405	0.119639	587.881	25.9208	67.5033	0.0178399	0.00210102	0.00276625	356.76	41.7334	54.9472	0.0621566	0.00300769	0.0048501	624.409	110.198	177.702	11.2086	0.354121	0.49751	0.00312288	0.540712		0.262078	0.0516417	6/38	0.0574796	0.893806	2.11974	0.0811339	-0.0144668	0.075391	0.091846				-1.44668			0.0587911	0.00570054	0.0900201
UNK_QML1794N_8	0.0165901	0.00104348	0.00116025	106.017	6.61017	7.34988	0.152196	0.0369063	0.0425631	136.133	31.8479	36.7293	0.00603093	0.000786777	0.000994531	121.438	15.7973	19.9687	0.0755146	0.0193173	0.0198627	918.667	513.78	528.286	62.4765	3.87621	4.30998	0.339235	-0.114306		0.556377	0.202258	6/38	0.0554084	0.863803	2.08552	0.176456	0.0135152	0.0556429	0.0163659	104.647	0.12556	120.1	1.35152	1.36976		0.0481588	0.0225668	0.0162157
UNK_QML1794N_9	0.0454707	0.00129281	0.00189857	286.579	7.97027	11.7048	0.322634	0.0338822	0.0562862	283.868	27.7599	46.1156	0.0130626	0.000958798	0.00162953	262.176	19.124	32.5023	0.0526878	0.00544738	0.00633059	88.3224	244.82	284.513	22.2711	0.65142	0.956644	0.0630096	0.111931		0.324604	0.0932508	6/38	0.0561997	0.875364	2.09835	0.101965	-0.00436508	0.0550647	0.0456692				-0.436508			0.05205	-0.000687429	0.045502
UNK_QML1794N_10	0.104902	0.00506856	0.00599832	642.063	29.3464	34.7297	0.938192	0.0982297	0.163497	663.801	46.4873	77.3751	0.0332617	0.00195819	0.00388487	660.811	38.2737	75.9314	0.06314	0.0036577	0.00532146	635.433	130.313	189.588	9.83571	0.424361	0.502205	-0.459174	0.827789		0.369825	0.117262	6/38	0.0578968	0.899744	2.12687	0.113975	0.00163299	0.0635281	0.104731	642.073	0.917363	660.964	0.163299	-0.0101098		0.0611078	0.00451429	0.104428
UNK_QML1794N_11	0.0182648	0.00132127	0.00143446	118.354	9.00122	9.77231	0.144315	0.0495432	0.053467	123.715	41.4506	44.7334	0.00598721	0.000807265	0.00100816	120.556	16.2094	20.2433	0.0619265	0.0212591	0.0215944	1197.52	480.832	488.417	58.2018	4.74761	5.15431	0.133326	0.0337714		0.985152	0.322933	6/38	0.0554611	0.864576	2.08636	0.312239	0.00602818	0.0524354	0.0181547	115.983	0.131255	125.225	0.602818	2.37097		0.0484112	0.010929	0.0180652
UNK_QML1794N_12	0.084343	0.00226572	0.00343284	521.779	13.4388	20.3614	0.658499	0.0451441	0.102241	507.916	27.8523	63.0792	0.0260499	0.000780787	0.00274084	519.696	15.378	53.9823	0.0558562	0.00373888	0.00506659	372.672	150.931	204.528	11.9825	0.310324	0.470178	0.162693	0.105836		1.00333	0.309886	6/38	0.0573006	0.891248	2.11671	0.311223	-0.000740653	0.0572677	0.0844055				-0.0740653			0.0578152	-0.00139803	0.0844609
UNK_QML1794N_13	0.136154	0.00593114	0.00724653	821.555	33.7454	41.2294	1.27276	0.124278	0.216524	834.661	50.6702	88.2806	0.0428199	0.00332362	0.00545001	845.92	64.6666	106.039	0.0676317	0.00408522	0.00581628	799.107	136.417	194.222	7.57784	0.363875	0.444574	-0.336013	0.723197		0.321057	0.100971	6/38	0.0588318	0.912907	2.1431	0.0979884	0.00145852	0.0665938	0.135955	821.751	1.24834	822.654	0.145852	-0.195678		0.0665109	0.00155639	0.135942
UNK_QML1794N_14	0.394885	0.0500817	0.0515168	2079.4	241.708	248.634	15.41	2.50403	3.29829	2456.17	280.462	369.422	0.134607	0.0187544	0.0231533	2580.86	368.945	455.482	0.235666	0.0250687	0.0289233	2797.77	317.288	366.075	3.98086	0.8183	0.841748	-0.925559	0.98614		0.2652	0.0904004	7/6	0.067368	1.02169	2.30341	0.0754889	0.00669304	0.27818	0.392242				0.669304			0.128693	0.172971	0.326581
UNK_QML1794N_15	0.0813583	0.00216102	0.00329533	504.031	12.9127	19.6904	0.74537	0.0476946	0.114267	559.724	28.25	67.6815	0.021224	0.0013277	0.00251948	424.239	26.2788	49.8671	0.0653597	0.00446747	0.00599717	696.64	166.858	223.991	12.4342	0.362219	0.552345	0.440568	0.173882		0.377008	0.0983503	6/38	0.0572146	0.890016	2.11525	0.117055	-0.00936103	0.0741136	0.0821199				-0.936103			0.0573501	0.0109597	0.0804666
UNK_QML1794N_16	0.0310252	0.000886545	0.00129844	196.925	5.54657	8.12353	0.195469	0.0208019	0.034267	178.901	17.9014	29.489	0.00930948	0.000496693	0.00106239	187.258	9.94321	21.2678	0.0477565	0.00465421	0.00549618	-164.321	275.227	325.017	32.4652	0.92728	1.3581	0.211811	0.04247		0.599674	0.179939	6/38	0.0558012	0.869557	2.09185	0.189272	-0.00490527	0.0497363	0.0311774				-0.490527			0.0500641	-0.00530723	0.0311899
UNK_QML1794N_17	0.165432	0.00279987	0.00578161	986.612	15.4823	31.9702	1.6786	0.0597068	0.241346	996.658	22.6999	91.7576	0.0537508	0.00185616	0.00573133	1057.76	35.537	109.729	0.0728407	0.0026409	0.00518231	981.757	75.284	147.732	6.07091	0.103225	0.213154	0.294709	0.181355		0.317815	0.103262	6/38	0.059743	0.925535	2.15923	0.0961308	0.00345638	0.0706697	0.16486	983.73	1.60639	972.701	0.345638	2.88221		0.0720562	0.00183746	0.165128
UNK_QML1794N_18	0.0860376	0.00175259	0.00316109	531.934	10.3937	18.7467	0.685583	0.0434645	0.104933	525.024	26.4235	63.7919	0.0281733	0.00428422	0.0051411	558.938	84.2573	101.109	0.056973	0.00343154	0.00489272	396.099	147.753	210.668	11.6948	0.236744	0.427009	0.0520309	0.0980521		0.0281732	0.00922542	6/38	0.05735	0.891955	2.11754	0.00873427	0.000232904	0.057624	0.0860176	531.941	0.683427	528.844	0.0232904	-0.00728729		0.0580837	-0.000318147	0.086065
UNK_R2N3_19	0.0358978	0.00109231	0.00154855	227.302	6.79692	9.63594	0.225503	0.0343562	0.0465535	200.499	28.4666	38.5729	0.0109443	0.000638089	0.00127509	219.946	12.7526	25.4836	0.0466102	0.00668634	0.00726967	-139.554	389.508	423.489	28.0673	0.811159	1.14997	0.0341703	0.00716064		0.60801	0.185366	6/38	0.055935	0.871509	2.09402	0.191593	-0.00327306	0.0482749	0.0360153				-0.327306			0.0507247	-0.00626754	0.0361228
UNK_QML1794N_20	0.0564431	0.00311706	0.00356299	353.538	18.9899	21.7066	0.429457	0.0415646	0.0728473	362.034	28.7429	50.3756	0.0203882	0.0018597	0.00277281	407.442	36.9087	55.0307	0.0550989	0.00369832	0.00500537	390.255	162.95	220.539	18.5417	1.01295	1.15787	0.11617	0.638222		0.160213	0.0578715	6/38	0.0565047	0.879789	2.10338	0.0501466	0.00376234	0.052094	0.0562307	352.662	0.40389	344.466	0.376234	0.876165		0.0536065	0.00193859	0.0563337
UNK_QML1794N_21	0.0168404	0.000727749	0.000891505	107.632	4.61561	5.6542	0.139855	0.0200995	0.0279925	130.579	17.7287	24.6907	0.00493793	0.000388002	0.00063141	99.5383	7.80161	12.6958	0.0616765	0.0080997	0.00893642	411.529	326.179	359.874	60.6619	2.78514	3.41184	0.301526	0.249912		1.01808	0.29852	6/38	0.0554153	0.863904	2.08563	0.322858	-0.0138065	0.0712031	0.0170729				-1.38065			0.0481918	0.0147931	0.0165913
UNK_QML1794N_22	0.0912285	0.00218391	0.00354273	562.606	12.8828	20.8985	0.726757	0.0344864	0.106953	551.578	20.4775	63.5074	0.0285401	0.00290283	0.00408836	567.582	56.755	79.9341	0.057533	0.00285766	0.00453539	479.367	103.951	164.981	11.0542	0.259949	0.421687	0.149895	0.409524		0.0453261	0.0141799	6/38	0.0575003	0.894103	2.12009	0.0140288	7.17327e-05	0.0577433	0.091222	562.76	0.726277	554.366	0.00717327	-0.153896		0.058905	-0.00131904	0.0913488
UNK_QML1794N_23	0.0983599	0.00202188	0.00362403	604.624	11.8607	21.2591	0.805478	0.0427508	0.120077	595.607	23.935	67.2276	0.0280775	0.00095515	0.00298911	559.555	18.7769	58.7617	0.0588487	0.00313488	0.00477544	492.601	122.316	186.326	10.2326	0.211287	0.378712	0.256905	0.0973769		0.655642	0.187157	6/38	0.0577087	0.897072	2.12365	0.202468	-0.00796943	0.0660424	0.0991438				-0.796943			0.0600561	-0.000760467	0.0984347
UNK_QML1794N_24	0.0158841	0.00104325	0.00115077	101.552	6.62153	7.30395	0.0989378	0.0221768	0.0261109	93.4494	20.2959	23.8963	0.00478957	0.000441943	0.000654776	96.5544	8.8893	13.1703	0.0524229	0.01308	0.0134679	364.747	447.442	460.711	64.0897	3.84196	4.23792	0.672389	-0.372123		0.702927	0.211955	6/38	0.0553894	0.863524	2.08521	0.222987	-0.00592422	0.0500147	0.0159782				-0.592422			0.048068	-0.00352272	0.0159401
UNK_QML1794N_25	0.0757498	0.00185411	0.00296697	470.586	11.1162	17.7884	0.620791	0.0351098	0.093337	487.468	21.7605	57.8488	0.0225988	0.000797997	0.00241551	451.612	15.7694	47.7336	0.0589488	0.00378456	0.00522919	487.715	143.439	198.192	13.3011	0.33398	0.534441	0.497526	-0.0422379		0.69259	0.206624	6/38	0.0570539	0.887709	2.11254	0.215426	-0.0046397	0.0632896	0.0761013				-0.46397			0.0564875	0.0035815	0.0754785
UNK_QML1794N_26	0.0183859	0.000873815	0.00103905	117.411	5.52902	6.57452	0.101241	0.0268833	0.0303583	93.5186	24.2456	27.3797	0.00535855	0.000656462	0.00085035	107.954	13.1985	17.0967	0.0387041	0.0107189	0.0109776	-112.865	561.945	575.508	55.3172	2.67991	3.18666	0.235979	-0.147666		0.519019	0.151268	6/38	0.055457	0.864517	2.0863	0.164508	-0.00688992	0.0455968	0.0185126				-0.688992			0.0483919	-0.0103384	0.018576
UNK_QML1794N_27	0.0580756	0.00162547	0.0024074	363.796	9.8961	14.6566	0.448348	0.0426016	0.0756046	375.546	27.872	49.4641	0.017998	0.000973508	0.00205994	360.403	19.3166	40.8739	0.0571301	0.00525549	0.00631273	267.426	236.073	283.564	17.4251	0.487491	0.721998	0.287276	0.00124368		0.718975	0.222815	6/38	0.0565521	0.880474	2.10416	0.224916	-0.00111792	0.0569371	0.0581405				-0.111792			0.0538507	0.00262002	0.0579234
UNK_QML1794N_28	0.0158135	0.000905516	0.00102653	101.104	5.74362	6.51121	0.107297	0.021428	0.0261265	100.64	19.4077	23.6631	0.00494348	0.000547389	0.000740469	99.6269	11.0028	14.8838	0.0517038	0.0106709	0.0111303	-205.237	536.625	559.732	65.6483	3.65491	4.14336	0.182827	0.0948953		0.677817	0.211893	6/38	0.0553875	0.863496	2.08518	0.215027	-0.00167563	0.0505948	0.01584				-0.167563			0.0480589	0.00143952	0.0157907
UNK_QML1794N_29	0.0155752	0.000544094	0.000723086	99.6164	3.45332	4.58937	0.1378	0.0198919	0.0276443	128.735	17.6517	24.531	0.00591757	0.000501635	0.000779694	119.216	10.0799	15.6672	0.0644342	0.00972122	0.0104909	617.478	314.564	339.471	65.4387	2.34778	3.12014	0.195054	0.0736865		0.510659	0.194018	6/38	0.0553812	0.863403	2.08508	0.162012	0.0166432	0.0506698	0.015316	97.9847	0.107003	103.22	1.66432	1.63172		0.0480286	0.0198284	0.0152664
UNK_QML1794N_30	0.0175395	0.000921462	0.00106617	112.047	5.83672	6.75336	0.651273	0.125801	0.155103	467.1	74.9123	92.3615	0.0234125	0.00483064	0.00537706	464.425	94.5965	105.297	0.255032	0.0477456	0.0502331	2744.2	390.06	410.382	59.6269	3.44717	3.98853	0.0953116	0.23942		0.51909	0.692905	6/38	0.0554341	0.86418	2.08593	0.164578	0.274977	0.0438562	0.0127165	81.4593	0.0768956	75.2221	27.4977	30.5877		0.048282	0.271044	0.0127855
UNK_QML1794N_31	0.0207439	0.000779919	0.00100529	132.327	4.91852	6.33982	0.197636	0.026764	0.0383972	179.325	22.42	32.165	0.00765039	0.000509083	0.000924506	154.004	10.2094	18.5406	0.0695412	0.00924968	0.0101822	721.767	263.415	289.973	48.8795	1.78652	2.30276	0.121098	0.180696		0.605075	0.223153	6/38	0.055521	0.865454	2.08732	0.191633	0.0166271	0.0556661	0.020399	130.177	0.156567	147.694	1.66271	2.14993		0.0486994	0.025015	0.020225
UNK_QML1794N_32	0.192298	0.00408402	0.00715909	1133.24	22.0717	38.6906	2.09937	0.111861	0.313135	1138.32	37.6988	105.531	0.0425458	0.00256646	0.00500038	841.237	49.7366	96.9046	0.0786446	0.00401467	0.0062685	1131.79	98.362	153.582	5.23583	0.112325	0.1969	-0.0399506	0.403835		0.257126	0.056889	6/38	0.0605971	0.93718	2.17461	0.0771525	-0.00966096	0.0874246	0.194156				-0.966096			0.077502	0.00199284	0.191915
UNK_QML1794N_33	0.0221334	0.000636284	0.000928925	141.106	4.01109	5.85588	0.167578	0.0164674	0.0285686	155.792	14.3903	24.9651	0.00591344	0.000359059	0.000696357	119.153	7.21199	13.9869	0.0575873	0.00518403	0.00626906	360.495	202.762	245.201	45.7347	1.29782	1.89471	0.35532	0.0843774		0.974439	0.260343	6/38	0.0555587	0.866008	2.08793	0.308471	-0.0270459	0.0762952	0.022732				-2.70459			0.0488817	0.00741014	0.0219694
UNK_QML1794N_34	0.2036	0.00556818	0.00835243	1193.58	29.8825	44.8247	2.20889	0.0920976	0.321188	1183.13	31.2411	108.953	0.057537	0.0032321	0.00664451	1129.28	61.9319	127.318	0.0784276	0.00335143	0.005855	1139.51	88.2813	154.229	4.93858	0.130109	0.195167	0.37075	0.230788		0.461822	0.13051	6/38	0.0609616	0.94209	2.18125	0.138114	-0.00372189	0.0819224	0.204358				-0.372189			0.0798978	-0.001365	0.203878
UNK_QML1794N_35	0.235121	0.00492075	0.00871217	1360.5	25.6753	45.4579	4.39682	0.15863	0.632699	1704.96	30.1993	120.451	0.0423844	0.00206968	0.00474973	838.42	40.0855	91.9926	0.134597	0.0039221	0.0091252	2144.17	52.0551	121.112	4.26143	0.082251	0.145625	0.0687372	0.576671		0.12539	0.0226036	6/38	0.0620117	0.956027	2.20058	0.0371562	-0.00672664	0.141169	0.236703				-0.672664			0.0870394	0.055983	0.221958
UNK_QML1794N_36	0.120078	0.00803149	0.00883099	728.548	45.9566	50.5314	1.24073	0.166595	0.240057	779.929	71.9806	103.721	0.0633293	0.00851205	0.0106422	1231.54	160.27	200.377	0.0700929	0.0058576	0.00726098	834.621	185.478	229.916	8.89004	0.576692	0.634099	-0.365119	0.787663		0.0564094	0.0297504	6/38	0.0583403	0.906013	2.13453	0.0173035	0.00587888	0.070059	0.119372	726.948	1.1531	778.708	0.587888	1.59953		0.0636344	0.0134608	0.118462
UNK_QML1794N_37	0.0185065	0.000808398	0.000986776	118.179	5.11648	6.24546	0.144484	0.0291927	0.0354593	132.177	25.2106	30.6224	0.00663138	0.000652217	0.000934114	133.528	13.0854	18.7411	0.0635989	0.0150591	0.0155542	679.63	460.98	476.136	55.1141	2.35868	2.87914	0.0884884	0.00805146		0.813067	0.291344	6/38	0.0554603	0.864565	2.08635	0.2577	0.0183985	0.0415056	0.018166	116.055	0.10396	100.425	1.83985	2.12435		0.0484076	0.0100973	0.0183196
UNK_QML1794N_38	0.0741029	0.00358381	0.00424005	460.282	21.456	25.3848	0.702119	0.0722168	0.121579	535.097	44.4834	74.8892	0.023853	0.00256024	0.00351426	475.503	50.3763	69.1482	0.0666823	0.00448604	0.00606522	750.19	157.024	212.3	13.9753	0.66442	0.786083	-0.381449	0.768961		0.163385	0.052592	6/38	0.0570047	0.887002	2.11172	0.0508479	0.000846271	0.0680565	0.0740402	460.451	0.694765	535.66	0.0846271	-0.168702		0.0562254	0.0150752	0.0729858
UNK_QML1794N_39	0.0172592	0.00112118	0.00123917	110.251	7.11224	7.86075	0.21938	0.0418561	0.0518262	192.442	34.3825	42.5724	0.00742821	0.000804979	0.00109964	149.487	16.1426	22.0514	0.0916275	0.0190728	0.0198804	890.474	479.618	499.928	60.4402	4.2736	4.72336	0.169441	0.185921		0.609053	0.262131	6/38	0.0554265	0.864068	2.08581	0.193119	0.0364625	0.0630214	0.0166299	106.322	0.144504	137.047	3.64625	3.9295		0.0482453	0.0539141	0.0163287
UNK_QML1794N_40	0.153225	0.00924846	0.0103675	915.852	51.721	57.9792	1.18076	0.252389	0.30126	697.537	138.598	165.436	0.0592191	0.0166245	0.0176647	1125.98	310.623	330.06	0.0596343	0.0145258	0.0149775	558.079	458.673	472.936	6.81177	0.413344	0.463358	0.298169	0.103668		0.234827	0.0907571	6/38	0.059346	0.92006	2.15217	0.0713039	0.0093486	0.0477599	0.151793	911.004	0.999575	703.594	0.93486	4.84812		0.0696068	-0.0160998	0.155692
UNK_QML1794N_41	0.11818	0.0061099	0.00709856	718.623	35.4999	41.2442	1.05191	0.103788	0.17957	709.764	52.65	91.0929	0.0287139	0.00220655	0.00364226	571.498	43.3919	71.6251	0.0620948	0.0045066	0.00589559	568.596	185.698	242.933	8.64768	0.480158	0.557854	-0.192902	0.639853		0.501666	0.121888	6/38	0.0582888	0.905287	2.13363	0.153968	-0.0162044	0.0779904	0.120095				-1.62044			0.0633374	0.00148131	0.118005
UNK_QML1794N_42	0.0713422	0.00142621	0.0026063	444.151	8.57653	15.6731	0.538184	0.0426786	0.0862703	431.428	27.9615	56.5211	0.022767	0.000955274	0.00248746	454.879	18.8658	49.125	0.0546279	0.00439398	0.00552174	231.652	195.773	246.02	14.1008	0.281371	0.514188	0.127073	0.0862219		0.466154	0.148761	6/38	0.056928	0.8859	2.11043	0.1452	0.00181192	0.0532279	0.0712129	443.459	0.522637	426.911	0.181192	0.691923		0.0558184	-0.00130313	0.0714352
UNK_QML1794N_43	0.352489	0.0435356	0.04485	1895.2	208.573	214.87	11.0566	1.80686	2.37428	2284.84	199.621	262.311	0.149298	0.0131803	0.0200178	2791.31	240.164	364.753	0.202423	0.0139885	0.0186875	2784.83	128.474	171.631	3.85426	0.590981	0.608823	-0.903515	0.979769		0.205367	0.0869838	7/6	0.0658497	1.00407	2.27363	0.0590678	0.0126056	0.217686	0.348046				1.26056			0.116035	0.12563	0.308206
UNK_QML1794N_44	0.0360813	0.00099193	0.00148362	228.452	6.1735	9.23367	0.226639	0.0251766	0.040382	208.373	22.1894	35.5908	0.0111552	0.000630444	0.00129001	224.163	12.5977	25.7772	0.0464083	0.00467268	0.0054685	-174.151	281.963	329.986	27.8786	0.737904	1.10368	0.0417516	0.212199		0.721559	0.223083	6/38	0.0559401	0.871584	2.0941	0.22736	-0.00229109	0.0474652	0.036164				-0.229109			0.05075	-0.00630203	0.0363087
UNK_QML1794N_45	0.019462	0.000870969	0.00105486	124.219	5.50692	6.66961	0.112974	0.0284218	0.0324884	109.097	26.9653	30.8235	0.00697763	0.000758261	0.00103462	140.458	15.2123	20.7567	0.0428332	0.0108161	0.0111294	121.098	466.7	480.217	52.2216	2.10131	2.54497	0.133102	-0.00598934		0.625171	0.22414	6/38	0.0554862	0.864944	2.08676	0.198083	0.0137964	0.0306088	0.0191935	122.557	0.0810032	79.0877	1.37964	1.66221		0.0485319	-0.00785414	0.0196149
UNK_QML1794N_46	0.0562538	0.0011428	0.00206512	352.746	6.96917	12.5937	0.529134	0.026854	0.0784534	428.925	17.6207	51.4785	0.00684933	0.000454982	0.000827931	137.937	9.13078	16.6153	0.0682656	0.00347418	0.00543442	824.441	102.834	160.856	17.8854	0.359254	0.649195	0.261468	0.127994		0.482627	0.0587635	6/38	0.0565011	0.879737	2.10332	0.151069	-0.0472814	0.104887	0.0589136				-4.72814			0.0535877	0.0177488	0.0552554
UNK_QML1794N_47	0.0749072	0.00360408	0.00427032	465.097	21.6847	25.6934	0.590528	0.107814	0.135616	437.298	66.7577	83.9721	0.0200605	0.00242337	0.00315734	400.585	47.9528	62.4764	0.0592057	0.0110711	0.0116492	228.89	426.646	448.925	13.5506	0.652567	0.7732	0.458713	0.025253		0.478138	0.128048	6/38	0.0570276	0.887332	2.1121	0.148766	-0.0105525	0.0658704	0.0756977				-1.05525			0.0563477	0.00102807	0.0748302
UNK_QML1794N_48	0.0951305	0.00128823	0.00318136	585.74	7.58221	18.7247	0.763079	0.0332855	0.111392	573.019	19.2147	64.3035	0.0299524	0.00147668	0.0033651	596.199	28.9721	66.0224	0.0584003	0.00278555	0.00453205	511.517	101.64	165.366	10.5414	0.143032	0.353225	0.378159	-0.0775125		0.149631	0.0471122	6/38	0.0576147	0.895734	2.12204	0.0462545	0.000413216	0.0578566	0.0950912	585.577	0.758567	573.183	0.0413216	0.162957		0.059535	-0.00159318	0.0952821
UNK_QML1794N_49	0.143617	0.00367849	0.00572854	864.584	20.7761	32.3547	1.29299	0.074384	0.194877	834.8	32.3807	84.8333	0.0454553	0.00197755	0.00499792	897.941	38.2729	96.7284	0.0659616	0.00422772	0.00584615	714.903	139.963	193.543	7.03522	0.189389	0.294937	0.423175	-0.0350254		0.527232	0.166871	6/38	0.0590644	0.916151	2.14719	0.160538	0.00318757	0.0626049	0.143159	862.502	1.23574	816.951	0.318757	2.08171		0.0679004	-0.00303548	0.144053
UNK_QML1794N_50	0.0253544	0.00195869	0.00210654	161.231	12.3081	13.2372	0.188005	0.0630076	0.0682343	177.545	61.4484	66.5458	0.0118686	0.00146833	0.00189462	238.159	29.3179	37.8296	0.0632142	0.0230393	0.023362	1288.95	487.908	494.742	42.6759	3.59511	3.86649	0.0318244	0.00562051		0.79332	0.37136	6/38	0.0556457	0.867281	2.08933	0.250867	0.0655399	fail	0.0236927	150.952			6.55399	10.2794		0.0493034	0.00550147	0.0252149
UNK_QML1794N_51	0.152291	0.0117364	0.0126265	910.364	65.6984	70.6809	2.72737	0.38392	0.54015	1301.79	104.281	146.716	0.068047	0.00561721	0.00887276	1327.71	107.038	169.074	0.12492	0.00924365	0.0119967	1955.9	151.569	196.712	7.01817	0.589613	0.634328	-0.841795	0.948316		0.224704	0.100403	6/38	0.0593157	0.919639	2.15163	0.0682505	0.0154327	0.117568	0.149941	900.631	2.43058	1251.69	1.54327	9.73287		0.0694215	0.0711875	0.14145
UNK_QML1794N_52	0.067765	0.00138627	0.00249305	422.595	8.36221	15.0385	0.512554	0.0259375	0.0759699	417.894	17.6159	51.5961	0.022179	0.000786148	0.00237163	443.299	15.5504	46.9119	0.0555785	0.00277298	0.00438913	400.884	114.327	180.96	14.8485	0.300351	0.540148	0.129472	-0.119203		0.51567	0.168775	6/38	0.0568262	0.884433	2.10873	0.160809	0.00408943	0.0514755	0.0674879	421.003	0.478991	397.38	0.408943	1.59186		0.0552808	-0.000481262	0.0677976
UNK_QML1794N_53	0.0879745	0.00195246	0.00332391	543.391	11.5604	19.6807	0.759295	0.0398293	0.11303	569.748	22.7936	64.6852	0.0254013	0.00224011	0.00340432	506.283	44.0983	67.0166	0.062369	0.00320821	0.00498688	629.483	109.208	169.754	11.4007	0.271341	0.461937	0.206078	0.222714		0.154171	0.0445144	6/38	0.057406	0.892755	2.11849	0.0477665	-0.00157052	0.0639267	0.0881127				-0.157052			0.0583886	0.00507739	0.0875278
UNK_QML1794N_54	0.0663437	0.00226211	0.00303849	413.873	13.6481	18.3322	0.568894	0.028736	0.0842976	454.766	18.4927	54.2486	0.0155688	0.00149395	0.00216703	311.931	29.5936	42.9267	0.0617748	0.00265991	0.00462331	639.223	101.009	175.568	15.3284	0.503843	0.676768	0.175235	0.419391		0.13832	0.0324593	6/38	0.0567852	0.883842	2.10804	0.0431545	-0.00517955	0.0664531	0.0666873				-0.517955			0.0550654	0.00863202	0.065771
UNK_QML1794N_55	0.118231	0.00416319	0.00551379	719.71	23.8677	31.6108	1.09494	0.101679	0.183329	744.39	46.1111	83.139	0.0439499	0.00363939	0.0057334	867.519	70.3907	110.892	0.0668618	0.00470309	0.00623468	761.246	148.198	196.459	8.55346	0.298066	0.394763	-0.0936113	0.583979		0.220025	0.0817897	6/38	0.0582944	0.905366	2.13373	0.0675247	0.00690399	0.0613705	0.117415	715.666	0.993537	700.523	0.690399	4.04364		0.0633698	0.00454596	0.117694
UNK_QML1794N_56	0.0148474	0.000841353	0.000956027	94.9752	5.34512	6.07364	0.114287	0.0221859	0.0273074	106.874	19.9101	24.5063	0.0053007	0.000609521	0.000810753	106.799	12.2506	16.2951	0.0543421	0.0116495	0.0121151	137.178	518.277	538.993	70.1298	4.29944	4.88544	0.411106	0.0917823		0.844857	0.301624	6/38	0.0553614	0.863113	2.08477	0.268105	0.018451	0.0406775	0.0145735	93.2685	0.0817368	79.7765	1.8451	1.70668		0.0479345	0.00971281	0.0147032
UNK_QML1794N_57	0.117878	0.0205082	0.0208226	725.832	123.75	125.646	16.3672	2.50219	3.38521	2775.49	153.741	207.996	0.0856716	0.0091458	0.0125825	1650.78	168.929	232.407	1.26458	0.347879	0.356388	4183.38	323.672	331.589	12.2205	2.60366	2.64357	0.883263	0.341046		4.74287	3.44703	6/38	0.0583262	0.905814	2.13428	1.45508	2.93279	0.853215								0.0635529	1.1207
UNK_QML1794N_58	0.0834521	0.00181683	0.00313246	516.559	10.8138	18.6445	0.662599	0.0431859	0.101911	511.131	26.1521	61.7145	0.0271219	0.00189351	0.0033261	540.377	37.2126	65.3668	0.0571597	0.00358929	0.0050126	430.224	139.37	194.637	12.0703	0.268793	0.463437	0.0753732	0.211909		0.142506	0.0463144	6/38	0.0572753	0.890885	2.11628	0.0442162	0.00101258	0.0567667	0.0833676	516.192	0.652517	510.027	0.101258	0.366663		0.0576779	-7.99025e-05	0.0834588
UNK_QML1794N_59	0.043537	0.000648893	0.00148098	274.701	4.00748	9.14633	0.315834	0.0197195	0.0482172	276.96	15.3684	37.5783	0.013285	0.000496205	0.00142905	266.715	9.90048	28.5131	0.0522239	0.00334238	0.0046251	215.726	154.989	214.469	22.9754	0.315667	0.720451	0.196651	-0.000541276		0.326616	0.0996647	6/38	0.0561463	0.874587	2.09747	0.102662	-0.00150267	0.0538707	0.0436024				-0.150267			0.0517806	0.00104137	0.0434917
UNK_QML1794N_60	0.173969	0.00371293	0.00648715	1033.45	20.3571	35.5675	1.80524	0.0940568	0.268509	1038.73	33.85	96.6333	0.0552443	0.0026821	0.00618498	1085.86	51.319	118.343	0.075572	0.00442411	0.00640108	1016.44	116.007	167.846	5.78789	0.122735	0.214441	0.395825	0.142885		0.283914	0.0901575	6/38	0.0600111	0.929211	2.16404	0.0856572	0.00216532	0.0734404	0.173592	1031.87	1.75779	1030.03	0.216532	1.57643		0.0737399	0.00181597	0.173653
UNK_QML1794N_61	0.0811124	0.00205985	0.00322404	502.581	12.2669	19.1999	0.688606	0.0462585	0.106497	526.144	27.882	64.1904	0.0244064	0.00102915	0.00266788	487.228	20.299	52.6214	0.0612944	0.00410384	0.00556056	613.439	131.227	177.809	12.4491	0.314361	0.492032	0.231421	0.146773		0.432897	0.130257	6/38	0.0572076	0.889915	2.11513	0.134419	-0.00210113	0.0633363	0.0812828				-0.210113			0.0573123	0.00514921	0.0806947
UNK_QML1794N_62	0.296617	0.00683954	0.0113596	1673.16	34.1746	56.7596	4.51511	0.176359	0.653344	1725.88	32.8025	121.521	0.0740573	0.0064615	0.00987437	1438.56	121.368	185.472	0.109073	0.00326511	0.00743246	1768.52	53.6336	122.088	3.38127	0.075394	0.12522	-0.00551077	0.626318		0.0849786	0.0212169	7/6	0.0641606	0.983517	2.24106	0.0247477	-0.00159309	0.111839	0.29709				-0.159309			0.102728	0.00876703	0.294017
UNK_QML1794N_63	0.0865191	0.00214922	0.00340852	534.728	12.767	20.2476	0.710919	0.0431957	0.108058	540.481	25.493	63.7728	0.0250793	0.00127786	0.00283018	500.42	25.2072	55.8282	0.058948	0.00319817	0.00482177	514.179	128.585	193.863	11.6029	0.278085	0.441024	-0.0617891	0.429458		0.449081	0.130175	6/38	0.0573637	0.89215	2.11777	0.139203	-0.00456293	0.0634029	0.0869139				-0.456293			0.0581578	0.00175491	0.0863673
UNK_QML1794N_64	0.0973837	0.00276562	0.00406394	598.746	16.2269	23.8447	0.788385	0.0384588	0.116379	586.718	21.6624	65.552	0.0297302	0.00139765	0.00330766	591.871	27.4358	64.9295	0.0583098	0.00302866	0.0046812	479.662	113.363	175.217	10.3946	0.292601	0.429963	0.390959	0.183319		0.344367	0.105131	6/38	0.0576794	0.896655	2.12315	0.106377	-0.000617712	0.0592589	0.0974439				-0.0617712			0.0598932	-0.00137625	0.0975177
UNK_QML1794N_65	0.0893856	0.00278722	0.00390371	551.581	16.4828	23.0853	0.695595	0.0704168	0.119785	530.749	47.2159	80.3184	0.0284605	0.00211746	0.00356809	566.563	41.6135	70.1221	0.0575112	0.00579929	0.00678424	306.447	268.394	313.978	11.3571	0.361408	0.506177	0.270876	0.0411448		0.446692	0.142227	6/38	0.0574461	0.893329	2.11917	0.138337	0.00196389	0.0548187	0.0892101	550.864	0.674286	523.315	0.196389	0.717408		0.0586079	-0.00256668	0.089615
UNK_QML1794N_66	0.090978	0.00265653	0.00384655	561.072	15.6442	22.6522	0.763746	0.0520562	0.111877	576.557	31.4643	67.6218	0.0227628	0.00154878	0.0027674	454.628	30.5495	54.5866	0.0608705	0.00398972	0.00545914	581.891	139.658	191.095	11.1081	0.310703	0.449886	0.167348	0.364728		0.319863	0.08003	6/38	0.0574928	0.893995	2.11997	0.0990085	-0.00939085	0.0686631	0.0918324				-0.939085			0.0588635	0.00245351	0.0907548
UNK_QML1794N_67	0.054119	0.00180184	0.00244644	339.619	11.0079	14.9459	0.409203	0.0430243	0.0714219	341.413	30.3526	50.3865	0.0164029	0.00104036	0.00195423	328.691	20.6819	38.8493	0.0527077	0.00535279	0.00625001	178.872	245.037	286.109	18.4891	0.577219	0.783715	0.273491	0.0620315		0.587115	0.177949	6/38	0.0564408	0.878863	2.10232	0.183904	-0.00310433	0.0574135	0.054287				-0.310433			0.0532776	0.00192088	0.054015
UNK_QML1794N_68	75.6116	149.441	149.459	476.482	89.1722	89.1828	-6137.4	8577.69	8620.2	578.428	42.4699	42.6804	-971.273	1878.91	1881.46	623.878	516.361	517.063	0.0567419	0.0315333	0.031724	777.595	128.347	129.123	12.0109	2.08814	2.08839	0.107477	0.156774		0.672882	-8.64354	6/38	0.0570821	0.888114	2.11302	0.209229	-4.65008	0.626688	427.212				-465.008			0.0566383	-0.776455	134.321
UNK_QML1794N_69	0.194443	0.00738244	0.00947893	1143.51	40.0458	51.4182	2.19903	0.201133	0.366485	1175.76	63.5856	115.859	0.0539003	0.00245839	0.0059643	1060.26	47.1986	114.509	0.0830846	0.00705418	0.00869649	1109.84	193.559	238.622	5.27003	0.223607	0.287107	0.127115	0.340028		0.981512	0.272079	6/38	0.0606586	0.938011	2.17573	0.294343	-0.0118342	0.0920713	0.196744				-1.18342			0.0779031	0.00483327	0.193503
UNK_QML1794N_70	0.502154	0.0197338	0.0250037	2614.42	86.8791	110.08	15.7549	1.1201	2.46453	2816.16	85.3222	187.731	0.143615	0.0057397	0.0155753	2708.53	101.746	276.098	0.217684	0.00921732	0.0162028	2950.56	73.1217	128.538	2.02866	0.0903863	0.114524	-0.798281	0.937904		0.109606	0.031347	7/6	0.0725035	1.07469	2.40691	0.0302614	0.000456791	0.227266	0.501925				0.0456791			0.175961	0.0575158	0.473272
UNK_QML1794N_71	0.0219146	0.00096696	0.00117645	139.701	6.09737	7.41835	0.149793	0.0192979	0.0284221	139.6	16.9527	24.9682	0.00644122	0.00062242	0.000899748	129.716	12.4948	18.0621	0.0500999	0.00597419	0.00671539	-102.705	330.236	371.207	46.5733	2.01018	2.44568	0.0953252	0.183089		0.550114	0.161692	6/38	0.0555527	0.865919	2.08783	0.174158	-0.00651456	0.0548802	0.0220574				-0.651456			0.0488525	0.000910738	0.0218946
UNK_QML1794N_72	0.0517148	0.00128609	0.00203827	324.968	7.88536	12.4972	0.408973	0.0471818	0.0739712	339.793	33.4806	52.4905	0.0154585	0.00117141	0.00195017	309.86	23.2887	38.7711	0.0543664	0.00590386	0.00677726	159.001	287.958	330.558	19.309	0.484878	0.768466	0.393715	-0.0685296		0.418134	0.124988	6/38	0.0563738	0.877892	2.10121	0.131076	-0.00309015	0.0599094	0.0518746				-0.309015			0.0529345	0.00539093	0.051436
UNK_QML1794N_73	0.0158193	0.000580698	0.000755772	101.164	3.68579	4.79701	0.111491	0.0181087	0.0238574	105.317	16.4884	21.7228	0.00456949	0.000421538	0.000624612	92.1225	8.47843	12.5629	0.0506432	0.0077515	0.00834844	374.217	306.866	330.497	63.4544	2.06026	2.6814	0.50286	-0.234415		0.545667	0.157619	6/38	0.0553877	0.8635	2.08519	0.173104	-0.00809852	0.0576644	0.0159474				-0.809852			0.0480601	0.00377497	0.0157596
UNK_QML1794N_74	0.211813	0.00715175	0.00964859	1237.23	38.0536	51.3389	2.64864	0.158048	0.401465	1304	43.4092	110.265	0.0469258	0.00265134	0.00542462	926.18	51.272	104.902	0.0895818	0.00479888	0.00728702	1377.18	104.469	158.635	4.78268	0.168055	0.226726	0.17961	0.376129		1.00423	0.222482	6/38	0.0612302	0.945684	2.18616	0.29961	-0.0408834	0.124313	0.220473				-4.08834			0.0816907	0.0104655	0.209596
UNK_QML1794N_75	0.0443026	0.000998949	0.00168315	279.402	6.16242	10.3832	0.316432	0.0331126	0.0551349	274.212	25.7484	42.8731	0.0137667	0.000654485	0.00153513	276.293	13.0486	30.6063	0.0525361	0.00444073	0.00548294	149.233	208.607	257.566	22.6421	0.544155	0.916861	-0.0721358	0.0203908		0.522967	0.162508	6/38	0.0561674	0.874894	2.09782	0.164338	-0.000946414	0.0526039	0.0443445				-0.0946414			0.051887	-7.44235e-05	0.0443059
UNK_QML1794N_76	0.214857	0.00447704	0.0079502	1253.98	23.6733	42.0385	2.27429	0.123623	0.340083	1201.75	36.2605	99.7513	0.0605596	0.00213002	0.0064684	1187.79	40.4941	122.971	0.0754601	0.00453845	0.00647573	1032.84	121.969	174.033	4.68427	0.0947887	0.168323	0.45236	-0.0884151		1.14794	0.323558	6/38	0.0613343	0.947073	2.18807	0.342168	-0.0100818	0.0854915	0.217023				-1.00818			0.0823924	-0.00646161	0.216245
UNK_QML1794N_78	0.0297382	0.0162914	0.0163168	179.451	83.7384	83.8687	0.164242	0.0265162	0.0350228	150.435	22.9625	30.329	0.0063662	0.000580729	0.000865797	128.216	11.652	17.3717	0.0502726	0.00867439	0.0092041	56.366	448.307	475.683	47.0578	1.81064	1.81345	0.561232	0.367637		0.898463	0.192338	6/38	0.0557249	0.86844	2.09061	0.283841	-0.0506442	0.0800038	0.0312443				-5.06442			0.0496896	-0.0117441	0.0300874
UNK_QML1794N_79	0.0893546	0.00211442	0.00345484	551.537	12.5021	20.4276	0.708628	0.0655961	0.118528	532.693	39.1408	70.7248	0.02639	0.00238994	0.00357734	525.666	46.9308	70.2475	0.0565213	0.00536041	0.00638006	334.536	223.848	266.429	11.2852	0.266014	0.43465	0.306515	-0.0412298		0.144677	0.0427288	6/38	0.0574459	0.893326	2.11917	0.0448054	-0.00100107	0.0583792	0.089444				-0.100107			0.0586068	-0.00127392	0.0894684
UNK_QML1794N_80	0.0169309	0.000896452	0.0010352	108.193	5.68186	6.56129	0.141024	0.0319417	0.0375	128.174	27.781	32.6152	0.00604526	0.000739169	0.00095822	121.739	14.8483	19.2485	0.0568537	0.0130497	0.0135058	166.634	575.217	595.322	61.0782	3.277	3.7842	0.238086	0.0146196		0.525483	0.187626	6/38	0.0554177	0.863939	2.08567	0.166639	0.0109365	0.0515529	0.0167457	107.056	0.119031	114.193	1.09365	1.13695		0.0482032	0.0149979	0.016677
UNK_QML1794N_81	0.0167052	0.00127154	0.0013703	106.724	8.05509	8.68076	0.152052	0.0473904	0.0519089	131.739	39.6298	43.4083	0.00659452	0.00112201	0.00130434	132.664	22.5149	26.1736	0.0621365	0.0210821	0.0214225	1007.79	511.906	520.171	62.8427	4.24652	4.57636	0.26747	-0.0289424		0.55017	0.217184	6/38	0.0554114	0.863847	2.08556	0.174481	0.0223451	0.0478097	0.0163319	104.432	0.10766	103.823	2.23451	2.29216		0.0481733	0.0219094	0.0163392
UNK_QML1794N_82	0.148155	0.00742308	0.00869626	888.588	41.7266	48.8834	1.69079	0.224522	0.325415	949.385	88.889	128.833	0.0514436	0.00416062	0.00665269	1011.56	79.8406	127.662	0.0797321	0.00990935	0.0110461	965.523	260.272	290.13	7.03105	0.384353	0.450276	-0.0642789	0.42982		0.556083	0.193088	6/38	0.0591957	0.917975	2.14951	0.169102	0.0121114	0.072568	0.146361	880.53	1.46444	915.838	1.21114	8.05775		0.0686924	0.0166195	0.145693
UNK_QML1794N_83	0.0434483	0.000860436	0.00158284	274.139	5.31298	9.77362	0.329535	0.024899	0.0522267	286.575	18.8421	39.522	0.0130607	0.000790688	0.00153655	262.185	15.7788	30.6632	0.053558	0.00393236	0.00511979	196.281	198.278	258.151	23.1498	0.452711	0.832795	0.179273	0.108414		0.331213	0.0995637	6/38	0.0561437	0.87455	2.09743	0.10411	-0.00228081	0.0568979	0.0435474				-0.228081			0.0517679	0.00396836	0.0432759
UNK_QML1794N_84	0.0150019	0.000929493	0.00103652	95.949	5.89982	6.57918	0.14426	0.0309441	0.0368974	136.639	28.2607	33.6977	0.00504823	0.000485598	0.00070367	101.743	9.76257	14.1467	0.0676829	0.0137714	0.0143811	304.315	536.717	560.481	69.9634	4.39123	4.89688	-0.048353	0.241201		0.609874	0.205226	6/38	0.0553656	0.863174	2.08483	0.193526	0.00618635	0.0648352	0.0149091	95.4008	0.13328	127.04	0.618635	0.548227		0.0479543	0.0267655	0.0146004
UNK_QML1794N_85	0.0176425	0.00131374	0.00142019	112.658	8.31306	8.98664	0.110746	0.0516781	0.0539319	91.2119	44.4798	46.4197	0.00544832	0.000777121	0.000951826	109.732	15.6136	19.1237	0.0583481	0.025492	0.025741	1395.68	518.681	523.747	61.9086	4.87197	5.26672	0.281771	-0.0539077		1.07477	0.331907	6/38	0.0554367	0.864219	2.08597	0.340744	-0.00506362	0.0496718	0.0177318				-0.506362			0.0482945	-0.00336703	0.0177019
UNK_QML1794N_86	0.138541	0.0263199	0.0266587	811.595	144.71	146.572	17.288	3.17039	3.98147	2862.29	205.12	257.596	0.0690915	0.00905798	0.0114304	1339.63	169.504	213.899	1.2055	0.415548	0.42205	3881.75	345.725	351.134	13.0034	3.39669	3.4404	0.708114	0.460049		4.10286	2.04613	6/38	0.0587784	0.912161	2.14217	1.25289	0.892002	0.84994	0.0149621	95.7377	1.75341	1028.42	89.2002	715.857		0.0661946	0.992057	0.00110047
UNK_QML1794N_87	0.0217138	0.00078217	0.00102598	138.45	4.93491	6.47314	0.149378	0.0221635	0.0304019	138.563	19.4222	26.6416	0.00652379	0.000304006	0.000725279	131.418	6.10531	14.5657	0.0492515	0.00672417	0.00736914	169.888	277.401	304.008	46.6108	1.61843	2.1229	0.12838	0.16242		1.19501	0.359035	6/38	0.0555473	0.86584	2.08775	0.378349	-0.0112989	0.0590326	0.0219591				-1.12989			0.0488265	0.00133428	0.0216848
UNK_QML1794N_88	0.095614	0.00183994	0.00345442	588.517	10.8319	20.3364	0.815532	0.0561204	0.126721	598.002	32.3075	72.9508	0.0283134	0.00151452	0.00323285	563.996	29.7665	63.5387	0.0600999	0.00445339	0.00577648	458.855	190.189	246.693	10.5183	0.207163	0.388941	0.349868	0.00404072		0.367103	0.108707	6/38	0.0576285	0.89593	2.12228	0.113463	-0.00236754	0.063859	0.0958404				-0.236754			0.0596112	0.00272357	0.0953536
UNK_QML1794N_89	0.0260898	0.000832089	0.00115273	166.004	5.22974	7.24501	0.167004	0.0203814	0.0309302	154.983	17.8342	27.0647	0.00834906	0.000392155	0.000929335	168.035	7.85888	18.6241	0.0470386	0.00567607	0.00636467	-77.3444	281.419	315.56	38.4547	1.13069	1.56639	0.336718	0.0807891		1.08968	0.34871	6/38	0.0556664	0.867584	2.08966	0.344495	0.00241548	0.044458	0.0260268	165.633	0.159541	150.301	0.241548	0.370811		0.0494041	-0.00361526	0.0261841
UNK_QML1794N_90	0.0265327	0.00101152	0.00129668	168.764	6.34946	8.13948	0.184329	0.0260619	0.0365873	168.175	21.981	30.8583	0.00879388	0.000621792	0.00108297	176.909	12.4575	21.6971	0.0495968	0.00691442	0.00755161	-139.946	360.541	393.766	38.5241	1.48052	1.89791	0.155221	0.0228721		0.689982	0.228685	6/38	0.0556784	0.86776	2.08986	0.218102	0.00565401	0.0457612	0.0263827	167.869	0.166463	156.345	0.565401	0.895099		0.0494625	0.00115637	0.026502
UNK_QML1794N_91	0.0916849	0.00177532	0.00331833	565.366	10.4721	19.5739	0.739446	0.0424692	0.111423	557.518	24.9241	65.3915	0.0275548	0.00124162	0.00304488	549.188	24.4271	59.9035	0.0563865	0.00319545	0.00470372	412.039	128.643	189.363	10.9675	0.209385	0.391371	0.138271	0.0192004		0.440766	0.132467	6/38	0.0575139	0.894297	2.12033	0.136401	-0.00198282	0.0601737	0.0918667				-0.198282			0.0589797	-0.000550545	0.0917354
UNK_QML1794N_92	0.0162194	0.0010317	0.00114471	103.668	6.54393	7.26076	0.151667	0.04237	0.0473458	133.644	35.8455	40.0551	0.00504801	0.000611329	0.000795587	101.719	12.2924	15.9974	0.0590448	0.0163109	0.0167066	1019.27	493.447	505.417	64.8205	4.21556	4.67734	0.283206	-0.0146054		0.848886	0.264201	6/38	0.0553984	0.863656	2.08536	0.269259	-0.0027852	0.0700604	0.0162646				-0.27852			0.048111	0.0242035	0.0158268
UNK_QML1794N_93	0.0835169	0.00144893	0.00293614	516.994	8.61535	17.4584	0.66787	0.0442059	0.103009	514.296	26.0665	60.7408	0.0231052	0.00166406	0.0028639	461.294	32.8178	56.4805	0.0549076	0.00337418	0.00476261	342.789	141.282	199.417	11.9801	0.188056	0.381082	0.122491	0.117745		0.174699	0.048331	6/38	0.0572774	0.890915	2.11631	0.0542037	-0.00284793	0.0603898	0.0837547				-0.284793			0.0576893	0.000402342	0.0834833
UNK_QML1794N_94	0.0438218	0.0012496	0.00183221	276.41	7.71092	11.306	0.326033	0.0315151	0.0552814	282.292	23.8944	41.9138	0.0139424	0.00154146	0.00208648	279.512	30.6736	41.5189	0.0514789	0.00487359	0.00580365	67.9785	236.453	281.577	22.9863	0.687711	1.00834	0.0170608	0.258238		0.163975	0.0521704	6/38	0.0561539	0.874699	2.0976	0.0515359	0.000310119	0.0537294	0.0438082	276.395	0.324541	285.389	0.0310119	0.0150559		0.0518192	0.00263081	0.0437065
UNK_QML1794N_95	0.0541796	0.00160673	0.00230784	340.069	9.82379	14.1105	0.385901	0.0456678	0.0705384	326.819	33.5081	51.7566	0.0168041	0.00103201	0.00198456	336.74	20.4968	39.4153	0.0507787	0.00714802	0.00779463	7.82301	365.156	398.188	18.593	0.560113	0.804527	0.602679	-0.289988		0.552835	0.171465	6/38	0.0564429	0.878893	2.10235	0.173162	-0.000879739	0.0524085	0.0542273				-0.0879739			0.0532882	-0.00194621	0.054285
UNK_QML1794N_96	0.0164066	0.0015061	0.00158746	106.794	10.279	10.8343	0.136672	0.0654107	0.0681254	117.086	57.1007	59.4706	0.0067907	0.00129237	0.0014627	136.542	25.887	29.2989	0.0637138	0.031421	0.0316622	2015.62	525.361	529.392	66.4309	6.30914	6.64993	-0.615349	0.135009		0.745616	0.308611	6/38	0.0554117	0.863852	2.08557	0.236464	0.0390172	0.0278248	0.0157665	100.844	0.0604878	59.6324	3.90172	5.94977		0.0481747	0.0150422	0.0161598
UNK_QML1794N_97	0.03043	0.000949926	0.00132971	193.198	5.93075	8.30192	0.218244	0.0263175	0.0402117	196.867	22.0706	33.7227	0.00909003	0.000617643	0.00110556	182.843	12.3683	22.1388	0.0515839	0.00534235	0.00620578	-2.81202	318.397	369.857	33.3014	0.952222	1.33293	0.166848	-0.204128		0.510324	0.152444	6/38	0.0557849	0.869318	2.09158	0.161103	-0.0044855	0.0556892	0.0305665				-0.44855			0.0499839	0.00250908	0.0303536
UNK_QML1794N_98	0.0526617	0.00163104	0.00229199	330.726	9.98846	14.0361	0.351059	0.0439222	0.0657338	297.533	32.8756	49.2015	0.0176385	0.000972841	0.00202788	353.268	19.3074	40.2461	0.049025	0.00579083	0.00652228	-125.853	300.033	337.93	19.2721	0.615718	0.865229	0.360421	-0.208542		0.829792	0.27793	6/38	0.0564001	0.878273	2.10165	0.260042	0.00971361	0.0402299	0.0521502	327.709	0.289272	257.986	0.971361	3.01708		0.053069	-0.00569386	0.0529615
UNK_QML1794N_99	0.0819695	0.00174476	0.00305391	507.74	10.3999	18.2033	0.696507	0.035341	0.103266	533.424	20.7947	60.7621	0.0270083	0.00100285	0.00290356	538.508	19.736	57.1418	0.0591482	0.00302341	0.00471707	512.687	111.369	173.755	12.2865	0.26953	0.471766	0.215726	0.437002		0.36405	0.119952	6/38	0.0572325	0.890273	2.11555	0.11301	0.00346652	0.0587724	0.0816854	506.175	0.661941	515.8	0.346652	1.5654		0.0574469	0.00505267	0.0815553
UNK_QML1794N_100	0.080155	0.00189303	0.00309688	496.9	11.3057	18.4954	0.711969	0.0640422	0.118063	535.791	36.5872	67.4493	0.0225763	0.00251303	0.00339138	450.327	49.6842	67.0499	0.0614479	0.0053718	0.00655784	522.781	179.971	219.707	12.5195	0.332885	0.544579	0.10554	0.199213		0.166414	0.0468718	6/38	0.0571802	0.889522	2.11467	0.0516889	-0.00233502	0.0663723	0.0803422				-0.233502			0.0571647	0.00875295	0.0794534
UNK_QML1794N_101	0.107214	0.00583167	0.00668998	655.228	33.5004	38.431	0.98683	0.0806681	0.159397	685.568	38.7597	76.5875	0.021405	0.00252955	0.00332572	427.152	49.8736	65.5714	0.0643518	0.00311227	0.00502038	700.595	106.461	171.731	9.67071	0.428374	0.491423	-0.224404	0.842608		0.110839	0.0221287	6/38	0.0579635	0.90069	2.12802	0.0341347	-0.00573385	0.0715401	0.107829				-0.573385			0.0614835	0.00631834	0.106537
UNK_QML1794N_102	0.0551515	0.0012366	0.0020912	346.005	7.55267	12.7722	0.422668	0.0377725	0.0699557	352.78	26.2602	48.6347	0.0178847	0.00108043	0.00210289	358.125	21.4794	41.8061	0.0534118	0.00468075	0.00570961	140.757	223.697	272.867	18.2697	0.412571	0.697693	0.152467	0.123687		0.432995	0.140413	6/38	0.0564701	0.879288	2.1028	0.135582	0.00245571	0.0535801	0.0550161	345.244	0.406438	346.307	0.245571	0.760887		0.0534281	0.00263933	0.0550059
UNK_QML1794N_103	0.0384874	0.00126773	0.00172977	243.388	7.86876	10.7366	0.329395	0.0387243	0.0600438	283.553	29.3923	45.5741	0.0135131	0.00081713	0.00158907	271.215	16.2796	31.6589	0.0610108	0.0079598	0.00879243	333.714	307.078	339.2	26.1711	0.829574	1.13192	0.422739	-0.129628		1.05695	0.371099	6/38	0.0560063	0.87255	2.09518	0.332775	0.0217454	0.0440849	0.0376505	238.253	0.228855	209.253	2.17454	5.13497		0.0510796	0.0134156	0.0379711
UNK_QML1794N_104	0.0199037	0.00205658	0.00214474	126.847	12.999	13.5562	0.19571	0.0877685	0.0919057	145.381	67.1416	70.3065	0.00772304	0.00191615	0.00206845	154.945	38.3297	41.3763	0.0656203	0.0405286	0.0407272	2147.25	430.01	432.117	57.5408	7.08833	7.39219	-0.220048	0.0913741		0.601085	0.233233	6/38	0.0554974	0.865109	2.08694	0.190425	0.0225721	0.0530159	0.0194544	124.207	0.142209	135.009	2.25721	2.63998		0.0485861	0.0278749	0.0193489
UNK_QML1794N_105	0.0159625	0.0014271	0.00150826	101.992	9.03368	9.54743	0.101857	0.043502	0.0457577	87.334	37.8206	39.7817	0.00578689	0.00109338	0.00123944	116.447	21.9409	24.872	0.0431265	0.019058	0.01924	1424.3	371.615	375.164	70.1712	6.00584	6.34739	0.267695	0.0133774		0.862083	0.312531	6/38	0.0553913	0.863551	2.08524	0.27347	0.0215598	0.0282923	0.0156184	99.9042	0.0609262	60.0521	2.15598	2.08779		0.0480769	-0.00217859	0.0159973
UNK_QML1794N_106	0.0340871	0.000816739	0.00132418	216.047	5.08994	8.25232	0.265893	0.0184705	0.041391	237.769	14.7348	33.0196	0.0115713	0.000506566	0.00127223	232.5	10.121	25.4188	0.0545425	0.00388232	0.00512055	332.167	151.098	199.29	29.595	0.712923	1.15586	0.26968	0.0517279		0.482936	0.163939	6/38	0.0558853	0.870784	2.09321	0.152271	0.0060111	0.0516755	0.0338822	214.8	0.241411	219.576	0.60111	1.24705		0.0504785	0.00746155	0.0338328
UNK_QML1794N_107	0.162998	0.00771361	0.00918372	971.243	42.8929	51.0677	1.71252	0.168481	0.292061	1026.37	50.7707	88.0105	0.0525303	0.00294147	0.00605898	1033.6	56.5296	116.442	0.0774922	0.005334	0.0071382	1059.72	141.166	188.914	6.37506	0.343201	0.408611	0.0789302	0.543893		0.560364	0.180592	6/38	0.0596559	0.924338	2.15768	0.169638	0.00550974	0.0715351	0.1621	968.436	1.59883	969.754	0.550974	2.80692		0.0715147	0.00553353	0.162096
UNK_QML1794N_108	0.0170082	0.00100848	0.00113468	108.673	6.38971	7.18933	0.164527	0.04434	0.0499136	144.397	36.6455	41.2518	0.00648971	0.000795893	0.00103047	130.653	15.9697	20.6766	0.0675796	0.0178177	0.0182916	810.99	534.558	548.777	61.347	3.68141	4.14211	0.376029	-0.109069		0.765608	0.292128	6/38	0.0554197	0.863969	2.0857	0.24278	0.0267772	0.0483496	0.0165528	105.832	0.110348	106.284	2.67772	2.84052		0.048213	0.0269402	0.01655
UNK_QML1794N_109	0.0834775	0.00196519	0.00322141	516.688	11.669	19.1282	0.735461	0.0369208	0.108903	556.28	21.7386	64.1214	0.0260603	0.00186043	0.00321979	519.491	36.6876	63.4941	0.0607867	0.0028606	0.00469352	595.938	111.762	183.372	12.0759	0.275529	0.451655	0.236925	0.267671		0.0763563	0.0238372	6/38	0.0572759	0.890894	2.11629	0.0236914	6.96618e-05	0.0638694	0.0834717	516.812	0.735078	559.529	0.00696618	-0.123659		0.0576812	0.00749598	0.0828518
UNK_QML1794N_110	0.0366571	0.0010813	0.00155743	232.025	6.72605	9.68774	0.265695	0.0290981	0.0470815	235.229	23.0435	37.285	0.0116746	0.000747121	0.00139432	234.518	14.9239	27.8517	0.051846	0.00621893	0.00698196	115.729	258.947	290.718	27.662	0.860828	1.23988	0.414655	-0.0848378		0.513387	0.163504	6/38	0.0559559	0.871814	2.09436	0.161735	0.00091526	0.0518415	0.0366235	231.87	0.261782	236.102	0.091526	0.154932		0.0508286	0.00214789	0.0365784
UNK_QML1794N_111	0.0447651	0.00135166	0.00192369	282.221	8.33352	11.8604	0.343592	0.0422934	0.0638735	292.311	32.103	48.4835	0.0146373	0.0016905	0.00224466	293.288	33.6146	44.6337	0.0547285	0.00717762	0.00792099	139.766	311.271	343.509	22.6434	0.679518	0.967099	0.421631	-0.201245		0.240985	0.0787972	6/38	0.0561801	0.875079	2.09803	0.075716	0.00152361	0.0544423	0.0446969	281.881	0.335517	293.769	0.152361	0.339993		0.0519509	0.0045457	0.0445616
UNK_QML1794N_112	0.384213	0.0108813	0.0160133	2092.95	50.6582	74.5504	7.60288	0.304148	1.10188	2175.52	36.3915	131.841	0.11442	0.00381573	0.0121382	2187.91	69.1809	220.071	0.13788	0.00453468	0.00958135	2182.49	59.1565	124.992	2.63476	0.0761722	0.112098	0.221421	0.556797		0.878341	0.261573	7/6	0.0674842	1.02301	2.3057	0.249827	0.00571332	0.138529	0.382018				0.571332			0.129688	0.0155533	0.378237
UNK_QML1794N_113	0.072726	0.00172855	0.00281656	452.43	10.3846	16.9211	0.600379	0.0368313	0.0913899	473.342	23.5327	58.3918	0.0222297	0.00145038	0.00266994	444.081	28.6817	52.7989	0.0579365	0.00364919	0.00508869	456.884	142.676	198.958	13.8703	0.333832	0.543958	0.251252	0.114857		0.182848	0.0558899	6/38	0.0569673	0.886465	2.11109	0.056929	-0.000505874	0.0603183	0.0727628				-0.0505874			0.0560267	0.00466461	0.0723868
UNK_QML1794N_114	0.0530191	0.00146384	0.00218428	332.937	8.96157	13.3721	0.4076	0.0524359	0.0772902	336.905	37.0296	54.5814	0.0174091	0.000876927	0.00196277	348.736	17.4135	38.9755	0.0548078	0.00665407	0.00745205	233.597	272.062	304.688	19.0839	0.543655	0.811218	0.156178	0.0870754		0.59293	0.194692	6/38	0.0564102	0.87842	2.10181	0.185791	0.0046451	0.0519432	0.0527728	331.523	0.377955	325.532	0.46451	1.41426		0.0531207	0.0032249	0.0528481
UNK_QML1794N_115	0.126248	0.00438305	0.00584068	765.692	25.1443	33.5062	1.36447	0.0889854	0.209874	861.034	43.9021	103.544	0.0173886	0.00135331	0.00221498	348.173	26.9085	44.0416	0.0761808	0.00365386	0.00592435	1052.64	100.325	162.666	8.0778	0.306502	0.408432	0.031474	-0.0135396		0.285177	0.0392785	6/38	0.0585348	0.908748	2.13791	0.0873019	-0.0234191	0.0974217	0.129205				-2.34191			0.0647628	0.0161833	0.124205
UNK_QML1794N_116	0.0376039	0.00151994	0.00190587	237.858	9.43609	11.832	0.278969	0.0430246	0.0579779	241.213	33.7999	45.547	0.0118608	0.000625577	0.00134974	238.264	12.4915	26.9517	0.0536186	0.00852038	0.00913071	71.2751	366.801	393.076	27.2603	1.09668	1.37514	0.230902	0.108292		1.06605	0.336247	6/38	0.0559818	0.872192	2.09478	0.335739	0.000288544	0.0535929	0.037593	237.896	0.27779	248.903	0.0288544	-0.038248		0.0509572	0.00349703	0.0374724
UNK_QML1794N_117	0.0455645	0.00104736	0.00174302	287.183	6.45982	10.7504	0.289293	0.0363374	0.0542648	252.045	27.9828	41.7883	0.014325	0.000789233	0.00164733	287.393	15.7194	32.8104	0.0446463	0.00537344	0.00602853	-374.912	338.232	379.467	22.1309	0.528802	0.880029	0.272127	-0.0964747		0.72304	0.227316	6/38	0.0562024	0.875404	2.09839	0.227115	0.00010756	0.0459794	0.0455596	287.202	0.288832	257.639	0.010756	-0.019215		0.0520638	-0.00728146	0.0458963
UNK_QML1794N_118	0.111437	0.00486308	0.00593805	680.164	28.1899	34.4212	1.03048	0.11245	0.182351	697.839	52.666	85.4039	0.0314875	0.00267058	0.00414879	625.607	52.1867	81.0728	0.0629817	0.00555111	0.00675863	565.828	198.781	242.021	9.24344	0.419964	0.512796	-0.0722771	0.46599		0.145658	0.0411568	6/38	0.0580906	0.902489	2.13021	0.0447973	-0.0017457	0.068553	0.111632				-0.17457			0.0622039	0.00582339	0.110788
UNK_QML1794N_119	0.253555	0.0132598	0.0153601	1451.14	70.4683	81.6302	3.46966	0.196637	0.521774	1520.96	39.4544	104.692	0.0691371	0.00452015	0.00830439	1348.52	85.3347	156.777	0.094348	0.00374153	0.00688152	1534.91	45.3947	83.491	3.94284	0.230426	0.266925	-0.0200326	0.0104896		0.099688	0.027182	6/38	0.0626092	0.963813	2.21172	0.0293922	-0.00101276	0.100165	0.253812				-0.101276			0.0912582	0.00920579	0.251221
UNK_QML1794N_120	0.0377062	0.00132176	0.00175396	238.519	8.21207	10.8973	0.28598	0.0502604	0.064135	244.01	38.6243	49.2867	0.0106856	0.000863807	0.0013812	214.722	17.2651	27.6063	0.0538327	0.00955769	0.0101098	-22.355	441.174	466.661	26.8395	0.934255	1.23974	0.0442229	0.0567765		0.659412	0.186871	6/38	0.0559847	0.872234	2.09483	0.207667	-0.0110192	0.063939	0.0381217				-1.10192			0.0509718	0.00494407	0.0375198
UNK_QML1794N_121	0.0430523	0.00149789	0.00199416	271.625	9.25002	12.3146	0.361712	0.0441231	0.0669784	305.657	32.4443	49.2501	0.0131844	0.00159538	0.00207691	264.368	31.804	41.4033	0.058612	0.00641949	0.00735411	258.633	297.224	340.497	23.6506	0.820829	1.09278	0.167112	0.110149		0.161054	0.0493215	6/38	0.0561325	0.874386	2.09725	0.050631	-0.000639803	0.0614823	0.0430798				-0.0639803			0.0517111	0.0112451	0.0425682
UNK_QML1794N_122	0.113382	0.00394386	0.00525107	691.747	22.9291	30.529	1.06145	0.0482114	0.155516	730.436	23.4925	75.7796	0.0343442	0.00139718	0.00372919	682.242	27.3482	72.9943	0.0655305	0.00250899	0.00473145	757.014	86.0866	162.342	8.93246	0.330101	0.439514	0.316281	0.566627		0.489505	0.148275	6/38	0.05815	0.903329	2.13123	0.150454	-0.00110041	0.0688464	0.113507				-0.110041			0.0625423	0.00640562	0.112656
UNK_QML1794N_123	0.0162282	0.000749401	0.000898796	103.747	4.74981	5.6967	0.127497	0.0254737	0.0310545	118.035	22.3347	27.2278	0.00477888	0.000384702	0.000616642	96.3392	7.73744	12.4024	0.0547309	0.0103487	0.0108775	149.276	496.993	522.389	63.5791	2.85169	3.42018	0.145	0.0686994		0.83228	0.24509	6/38	0.0553987	0.863661	2.08536	0.263991	-0.0103775	0.0652915	0.0163966				-1.03775			0.0481126	0.0109053	0.0160512
UNK_QML1794N_124	0.0553689	0.00136734	0.00217624	347.318	8.3512	13.2916	0.456445	0.0426589	0.0765694	381.448	27.8948	50.0691	0.0133902	0.000732296	0.00153443	268.771	14.605	30.6029	0.0592488	0.00540051	0.00650538	418.28	211.203	254.413	18.2286	0.456003	0.725767	0.372308	-0.117048		0.490943	0.118728	6/38	0.0564761	0.879375	2.1029	0.153716	-0.0179503	0.0742678	0.0563628				-1.79503			0.0534592	0.00769659	0.0549427
UNK_QML1794N_125	0.0158339	0.000819875	0.00095216	101.257	5.20071	6.03983	0.0995766	0.0222215	0.0261959	94.881	20.5359	24.2088	0.00567437	0.000828728	0.00100709	114.318	16.6565	20.2414	0.0482992	0.0106449	0.0110479	-59.436	582.71	604.769	63.5514	3.63814	4.22514	0.408663	-0.237153		0.41576	0.148995	6/38	0.0553881	0.863505	2.08519	0.131892	0.00875589	0.0384069	0.0156953	100.392	0.0831149	81.0693	0.875589	0.864649		0.048062	-0.00298071	0.0158811
Z_91500
91500_0	0.174662	0.00499102	0.00730986	1036.87	27.3418	40.0448	1.76909	0.127469	0.277458	1018.75	45.4048	98.8311	0.0519566	0.00361326	0.00636808	1022	69.3586	122.239	0.0703486	0.00440331	0.00615905	903.548	130.445	182.458	5.79574	0.16574	0.242743	0.0984636	0.306393
91500_1	0.180719	0.00573396	0.00796329	1069.76	31.2663	43.4225	1.72315	0.171919	0.29526	1015.54	56.7682	97.4955	0.0576088	0.00454509	0.00737758	1129.3	86.7896	140.877	0.0704881	0.00637885	0.00770118	802.125	188.624	227.725	5.58308	0.192061	0.266734	0.25055	-0.211621
91500_2	0.181057	0.00486637	0.0073709	1071.91	26.5404	40.1997	1.84439	0.14514	0.295098	1040.23	54.1382	110.074	0.0481871	0.00330585	0.00587472	949.697	63.7461	113.281	0.0734693	0.0055918	0.00717599	957.325	174.44	223.859	5.58488	0.151927	0.230119	0.357562	-0.0221602
91500_3	0.179231	0.00461465	0.00716457	1062.02	25.1525	39.0511	1.70609	0.122712	0.267497	994.419	47.2825	103.07	0.0470027	0.00278214	0.00549773	927.293	53.6392	105.995	0.0699749	0.00538238	0.00687883	825.153	167.672	214.29	5.63503	0.143003	0.222022	0.425494	-0.109257
91500_4	0.177077	0.00494187	0.00733069	1050.12	27.0143	40.0727	1.76987	0.158613	0.293188	1037.61	49.8847	92.2093	0.0508761	0.00327761	0.0060921	1001.52	62.8897	116.893	0.0744344	0.00611571	0.0076265	952.634	160.02	199.55	5.71505	0.161563	0.23966	0.43604	-0.0131266
91500_5	0.176814	0.00507583	0.00741574	1048.64	27.7819	40.5891	1.79196	0.176383	0.305691	1022.81	66.3136	114.928	0.0546297	0.00373106	0.00665487	1073.16	71.4109	127.371	0.073066	0.00689209	0.00821621	810.439	248.729	296.515	5.72787	0.166475	0.243219	0.194555	-0.00439934
91500_6	0.177222	0.00494691	0.0073374	1050.93	27.0354	40.0998	1.89343	0.141883	0.299516	1060.49	49.9415	105.427	0.0576973	0.00392809	0.007023	1131.71	74.7808	133.7	0.0742049	0.00588367	0.00743312	925.386	159.821	201.909	5.70854	0.158818	0.235563	0.226106	0.166383
91500_7	0.173509	0.0059826	0.00799616	1030.14	32.7992	43.8385	1.84868	0.183159	0.316027	1044.46	64.3037	110.951	0.0569086	0.00422079	0.00712487	1116.25	80.8506	136.479	0.0753546	0.00686247	0.0082687	934.136	201.567	242.871	5.82854	0.190859	0.255096	0.0973986	0.272864
91500_8	0.176948	0.00478526	0.00722324	1049.48	26.2452	39.6166	6.57656	9.11142	9.15737	1089.98	51.7177	51.9785	0.0609024	0.00396745	0.0073129	1192.82	75.6024	139.352	0.251394	0.344369	0.344713	1015.52	167.997	168.164	5.68312	0.149278	0.225331	0.231378	-0.214074
91500_9	0.178868	0.00464021	0.00717241	1060.03	25.3624	39.2028	1.80871	0.166608	0.302071	1021.2	60.8791	110.378	0.0553536	0.00381866	0.00676428	1086.94	73.018	129.342	0.0717463	0.00705191	0.00830774	854.261	190.045	223.889	5.64912	0.148911	0.230172	0.325228	-0.0144602
91500_10	0.17662	0.0066447	0.00856262	1047.06	36.4615	46.9858	1.94929	0.168771	0.319723	1074.44	60.0181	113.699	0.0536072	0.0050811	0.00741887	1052.27	96.8496	141.409	0.0793148	0.00689157	0.00843012	1027.42	195.825	239.543	5.72192	0.204914	0.26406	0.223878	0.284305
91500_11	0.181341	0.00517267	0.00758304	1073.37	28.2845	41.4646	1.972	0.14074	0.308673	1088.45	49.1597	107.818	0.0533469	0.00341929	0.00637638	1048.89	65.4876	122.123	0.0790188	0.00634955	0.00798214	1039.87	170.289	214.074	5.58547	0.167448	0.245475	0.465906	-0.10883
91500_12	0.180244	0.00575712	0.00796992	1067.16	31.4137	43.4878	1.6961	0.172386	0.292485	990.236	61.7198	104.719	0.0516644	0.00432344	0.0067712	1015.61	83.0243	130.029	0.0683358	0.0065213	0.00774765	686.951	236.726	281.244	5.59775	0.171747	0.237759	0.31172	-0.0465734
91500_13	0.175736	0.00491659	0.00728337	1042.79	27.0146	40.0191	1.97372	0.149444	0.312947	1086.09	53.778	112.615	0.0514266	0.00294305	0.00596418	1012.41	56.5569	114.614	0.0810517	0.00614776	0.00790013	1128.39	169.115	217.32	5.76114	0.170347	0.252349	0.246983	0.0477856
91500_14	0.176747	0.00466892	0.00714196	1048.67	25.6362	39.2152	1.90774	0.203809	0.334917	1075.39	67.0367	110.161	0.0602452	0.00624036	0.00871011	1178.94	118.334	165.167	0.0778184	0.00780689	0.00914548	1112.35	191.794	224.68	5.6598	0.139308	0.213097	0.0762149	0.148931
91500_15	0.181688	0.00505778	0.00751301	1075.29	27.6383	41.055	1.72291	0.154488	0.285434	1019.58	51.7908	95.6894	0.0542764	0.0036488	0.00657945	1066.47	69.7952	125.853	0.0723451	0.00566062	0.00718715	918.158	150.274	190.799	5.57221	0.162325	0.241124	0.125481	0.0906816
91500_16	0.180265	0.0058022	0.00800301	1067.26	31.6155	43.6075	1.85373	0.174477	0.311659	1050.35	58.3214	104.176	0.0569765	0.00416692	0.00709912	1117.66	79.5978	135.61	0.0741071	0.00742016	0.00869702	971.41	192.718	225.881	5.63357	0.180393	0.248817	0.39324	-0.0526194
91500_17	0.17965	0.00552234	0.00778923	1064	30.1824	42.5721	1.84307	0.195475	0.322703	1054.71	62.9286	103.887	0.0580269	0.00494323	0.00766163	1136.81	93.7753	145.345	0.0789797	0.00756292	0.0089762	1004.59	213.469	253.36	5.64866	0.18123	0.255624	0.236658	-0.098923
91500_18	0.183476	0.00530392	0.00772052	1084.97	28.797	41.9177	1.68729	0.175649	0.293444	1014.86	54.2792	90.6801	0.054324	0.00368581	0.00660333	1067.37	70.5976	126.479	0.0699557	0.00580145	0.00721076	762.494	196.142	243.79	5.51767	0.156976	0.228498	0.108864	0.326998
91500_19	0.174435	0.00563456	0.00775871	1035.37	30.9497	42.6173	1.65709	0.175826	0.290191	1000.73	56.3247	92.9606	0.0520199	0.00359571	0.00636286	1023.2	69.0998	122.277	0.070277	0.00608706	0.00745382	818.401	201.912	247.249	5.82902	0.198737	0.273658	0.341394	0.280138
91500_20	0.181824	0.00527651	0.00766498	1075.96	28.6972	41.6874	1.80113	0.192425	0.316205	1051.21	62.2706	102.327	0.0538436	0.00467876	0.00716922	1056.99	89.4977	137.136	0.0736912	0.00649009	0.00790382	874.112	213.904	260.498	5.5699	0.16012	0.2326	0.226395	0.300276
91500_21	0.182074	0.0058718	0.00809158	1077.1	32.0885	44.2193	1.99279	0.197153	0.340498	1111.99	56.8298	98.1492	0.0549403	0.00377455	0.00670502	1079.09	72.4132	128.633	0.0795924	0.00662197	0.00822126	1092.62	156.408	194.183	5.584	0.192447	0.2652	0.226754	0.0751977
91500_22	0.177229	0.00476236	0.00721443	1051.02	25.9925	39.3757	1.85226	0.116733	0.283215	1059.39	39.4398	95.6878	0.0526893	0.00451602	0.00697518	1035.03	86.6614	133.852	0.0731229	0.00458321	0.00640641	957.202	135.624	189.575	5.7033	0.149793	0.22692	0.438002	0.0687248
91500_23	0.177577	0.00588913	0.00801033	1052.5	32.1117	43.678	1.7636	0.171667	0.299708	1017.65	57.8552	101.008	0.0491598	0.00370937	0.00619152	968.052	71.4185	119.209	0.0716011	0.00638398	0.0077438	837.536	188.067	228.126	5.72423	0.185734	0.252633	0.237964	0.192264
Z_Plesovice
PLESOVICE	0.052631	0.000928063	0.00185767	330.617	5.67995	11.3693	0.383074	0.0245387	0.0587363	326.951	17.7441	42.4726	0.0159291	0.00120502	0.00200801	319.211	23.9765	39.9538	0.0507183	0.00309615	0.00438467	183.659	144.859	205.145	19.0876	0.331684	0.66392	0.0754072	-0.125426
PLESOVICE_1	0.0538028	0.000953136	0.00190125	337.786	5.82768	11.6246	0.391917	0.0246895	0.0599213	336.953	19.5267	47.3912	0.016503	0.00137035	0.00215633	330.56	27.2206	42.8334	0.0516799	0.00329361	0.00456684	209.702	164.098	227.535	18.6746	0.327702	0.653677	0.0854863	0.154533
PLESOVICE_2	0.0544628	0.000947597	0.0019161	341.825	5.79495	11.7178	0.384774	0.0193879	0.0569989	329.147	14.0669	41.3555	0.017045	0.00125829	0.00213102	341.394	24.9776	42.3016	0.0506478	0.00239081	0.00391515	211.294	110.143	180.368	18.4425	0.329371	0.666009	0.218545	0.137763
PLESOVICE_3	0.0540195	0.000978023	0.0019196	339.11	5.98405	11.7451	0.384878	0.0221123	0.0579986	328.632	16.313	42.7876	0.013881	0.00138419	0.00196886	278.349	27.555	39.194	0.0518149	0.00290629	0.00430198	187.249	145.116	214.805	18.607	0.345928	0.678966	0.136431	0.0702458
PLESOVICE_4	0.0541315	0.00080299	0.0018397	339.809	4.90784	11.2442	0.376106	0.0129423	0.0539791	323.485	9.54638	39.8157	0.0160198	0.000538368	0.00170484	321.186	10.7107	33.9175	0.0502917	0.00168249	0.00350835	178.391	79.8229	166.448	18.5347	0.271195	0.621324	0.0838776	-0.0350261
PLESOVICE_5	0.0545568	0.000947449	0.00191851	342.398	5.78736	11.719	0.405473	0.0218175	0.0605575	343.784	15.707	43.5971	0.0168247	0.00108434	0.00201395	337.063	21.5243	39.9771	0.0525024	0.00284943	0.00429518	231.06	131.371	198.025	18.4111	0.314481	0.6368	0.2287	0.0974215
PLESOVICE_6	0.0540827	0.000750805	0.00181633	339.514	4.59119	11.1069	0.398426	0.0126829	0.0569398	339.886	9.15021	41.0798	0.0171167	0.000650364	0.00184531	342.978	12.9233	36.668	0.050575	0.0013811	0.00339001	214.23	69.1075	169.63	18.5438	0.257799	0.623662	0.160675	0.0151391
PLESOVICE_7	0.0528481	0.000983127	0.00189151	331.942	6.01923	11.5808	0.410902	0.026373	0.0630263	346.865	18.9886	45.3792	0.0176211	0.00161479	0.00240128	352.679	32.0296	47.6295	0.0534523	0.00321141	0.00458472	249.618	152.502	217.716	19.0216	0.358271	0.689302	-0.0130786	0.0993361
PLESOVICE_8	0.0522375	0.0007868	0.00178057	328.217	4.81711	10.9014	0.406921	0.0124093	0.0580205	346.064	8.94784	41.8361	0.0164315	0.000535589	0.00174173	329.377	10.6495	34.6319	0.0533647	0.00129532	0.00351415	353.588	54.236	147.14	19.2074	0.284393	0.643597	0.0637484	0.504453
PLESOVICE_9	0.0530371	0.00120392	0.00201973	333.081	7.36143	12.3498	0.384856	0.0247456	0.0590475	332.051	19.1766	45.7589	0.0185776	0.00170637	0.00253433	371.646	33.8273	50.2411	0.0518534	0.00371078	0.00488318	163.162	163.371	214.987	18.9898	0.420695	0.70577	0.29379	0.0277397
PLESOVICE_10	0.0538202	0.000913808	0.00188235	337.899	5.58975	11.5143	0.397664	0.0141821	0.0571787	339.203	10.3495	41.7266	0.0172305	0.000691091	0.00186921	345.234	13.727	37.1278	0.052792	0.00202099	0.00381156	305.82	80.6351	152.076	18.6574	0.31967	0.65849	0.419224	0.0579957
PLESOVICE_11	0.05527	0.00102775	0.00197805	346.751	6.27501	12.0772	0.414226	0.0242934	0.0626112	349.731	17.5104	45.1294	0.0172879	0.00121134	0.00212335	346.234	24.0653	42.1839	0.0540676	0.00337642	0.00472807	314.399	138.402	193.806	18.1829	0.334557	0.643904	0.421459	-0.11467
PLESOVICE_12	0.0536578	0.00119234	0.00202818	336.88	7.28647	12.3943	0.399517	0.0300577	0.0632547	337.947	21.6023	45.4608	0.0163868	0.00178994	0.0024364	328.076	35.555	48.3962	0.0525079	0.00377636	0.00495906	191.226	193.757	254.44	18.6861	0.43451	0.739104	0.25901	0.00262945
PLESOVICE_13	0.0533685	0.000972253	0.00189951	335.13	5.94637	11.6175	0.383378	0.018807	0.056623	328.158	13.8174	41.6008	0.0156896	0.00146152	0.00215406	314.357	29.0629	42.8345	0.0512087	0.00241006	0.0039541	217.055	108.257	177.613	18.8266	0.338127	0.660606	0.179166	0.252996
PLESOVICE_14	0.0530055	0.00121497	0.0020256	332.885	7.43343	12.393	0.404197	0.0307452	0.0641552	341.149	22.2855	46.5026	0.0150266	0.00140218	0.0020648	301.183	27.8885	41.0675	0.0548285	0.00414893	0.00533652	289.161	186.138	239.418	19.0088	0.432328	0.720779	0.132325	0.15661
PLESOVICE_15	0.0551436	0.00118138	0.00205882	345.965	7.21707	12.5774	0.419502	0.0267776	0.0642818	353.08	19.1368	45.9393	0.0159816	0.00148501	0.00219183	320.156	29.5294	43.5846	0.0540249	0.00322918	0.0046222	339.415	136.249	195.024	18.2568	0.395883	0.689918	0.117368	0.223669
PLESOVICE_16	0.0533688	0.00121304	0.00203334	335.107	7.42423	12.4448	0.380576	0.0360278	0.0641008	327.768	24.3373	43.3009	0.0155686	0.00154896	0.00220583	311.899	30.8273	43.9002	0.0523679	0.00451986	0.00554126	106.219	215.904	264.694	18.886	0.437824	0.733897	0.08202	0.140715
PLESOVICE_17	0.0541826	0.00125523	0.00207858	340.081	7.67158	12.7036	0.417915	0.0268805	0.064127	351.803	19.3561	46.1765	0.0182095	0.00174597	0.00253417	364.299	34.6687	50.3196	0.0560617	0.00383635	0.00514732	327.219	175.98	236.116	18.6042	0.428523	0.709604	0.400555	-0.038754
PLESOVICE_18	0.0534009	0.00105392	0.00194345	335.319	6.44725	11.8889	0.406419	0.0276776	0.0630234	343.366	19.8768	45.2606	0.017262	0.00149507	0.00229524	345.599	29.6787	45.5629	0.0545467	0.00372773	0.00500453	273.095	167.277	224.571	18.7544	0.339134	0.625372	0.178622	0.0991152
PLESOVICE_19	0.0541886	0.00100196	0.00193634	340.142	6.13172	11.8499	0.385124	0.0260518	0.059642	328.103	19.1342	43.8051	0.0168269	0.00146396	0.00224149	336.966	29.0732	44.5145	0.0495467	0.00323507	0.00443449	66.0213	186.805	256.064	18.4035	0.298344	0.576564	0.194934	0.0660729
PLESOVICE_20	0.055256	0.000907566	0.00191791	346.674	5.54917	11.7268	0.491701	0.0259823	0.0732691	403.79	17.5254	49.4211	0.0275177	0.00149994	0.00315624	548.356	29.4717	62.0156	0.0610097	0.00273056	0.00462645	631.977	97.3291	164.907	17.9656	0.273458	0.577885	0.0911546	-0.0324326
PLESOVICE_21	0.0541171	0.00125674	0.00207789	339.707	7.67934	12.6971	0.419482	0.0284242	0.0649838	353.797	20.3383	46.4978	0.0170935	0.00187848	0.00254981	342.259	37.3278	50.668	0.054459	0.00367687	0.00496315	319.481	160.086	216.088	18.5688	0.421938	0.697634	0.127155	0.218349
PLESOVICE_22	0.0528679	0.001143	0.00197983	332.048	6.99257	12.1121	0.405515	0.0318835	0.0648677	341.68	23.2347	47.2717	0.0153963	0.00141438	0.00210084	308.529	28.1231	41.7724	0.0537205	0.0042891	0.00540468	273.996	180.032	226.858	19.0458	0.405607	0.702564	0.214326	0.011823
PLESOVICE_23	0.0544976	0.00126047	0.00208942	342.007	7.69819	12.7609	0.352507	0.0329191	0.0591194	312.292	21.2753	38.2083	0.0144281	0.00157638	0.00214576	289.175	31.3516	42.6757	0.0471481	0.00365997	0.00466104	-133.175	223.926	285.174	18.406	0.450565	0.746878	0.173307	-0.00297506
Z_Temora2
TEMORA	0.0670121	0.00234085	0.003111	417.897	14.1429	18.796	0.53024	0.0661822	0.0991775	417.609	44.3107	66.4018	0.0208383	0.00125187	0.00244667	416.633	24.7471	48.366	0.0577782	0.00653099	0.0074272	153.821	309.621	352.109	15.067	0.492351	0.654337	0.13416	0.0488665
TEMORA_1	0.0657307	0.00193731	0.00279152	410.223	11.707	16.8688	0.476002	0.0426373	0.0788354	394.963	32.0115	59.1884	0.0208642	0.00134604	0.00249768	417.109	26.6391	49.4309	0.0528308	0.00504368	0.00599146	106.351	260.766	309.767	15.4118	0.452874	0.652555	0.229473	0.112579
TEMORA_2	0.0663717	0.00123345	0.0023749	414.193	7.44307	14.331	0.514566	0.0457366	0.0850303	414.86	29.555	54.9466	0.020685	0.000876885	0.00226206	413.71	17.3497	44.7562	0.055443	0.00389328	0.00516492	291.124	184.688	245.011	15.1427	0.269622	0.519133	-0.00273088	0.0207038
TEMORA_3	0.0714082	0.00251371	0.00332957	444.391	15.0802	19.9747	0.731052	0.111897	0.151302	530.997	60.7838	82.189	0.023516	0.00294369	0.00378119	468.671	57.712	74.1313	0.0720304	0.0104194	0.011314	695.583	312.746	339.598	14.2326	0.479184	0.634712	-0.0641802	0.261168
TEMORA_4	0.0661974	0.00212485	0.00293464	413.032	12.8538	17.7524	0.507114	0.032754	0.07787	413.296	21.9503	52.1851	0.0207113	0.000822588	0.00224475	414.257	16.2861	44.4428	0.0547166	0.00330742	0.00470722	382.87	134.537	191.477	15.3291	0.521165	0.719782	0.314905	0.267925
TEMORA_5	0.0658063	0.00206587	0.00288385	410.659	12.4816	17.4236	0.495577	0.0507542	0.0856885	406.567	37.6218	63.517	0.0208362	0.00124344	0.00244202	416.595	24.5889	48.2907	0.0557412	0.00614963	0.00703284	215.148	262.578	300.29	15.3422	0.499736	0.697608	0.320164	-0.100818
TEMORA_6	0.0675509	0.00148138	0.00254176	421.289	8.9477	15.3526	0.521838	0.0479091	0.0870624	425.54	29.5044	53.6165	0.0208867	0.0010687	0.00236248	417.65	21.1478	46.7497	0.053902	0.00460956	0.00566881	168.183	217.864	267.928	14.9155	0.336799	0.577884	0.000484641	0.146788
TEMORA_7	0.0657426	0.00218508	0.0029691	410.249	13.2039	17.9416	0.430095	0.0607184	0.0853037	357.066	45.5303	63.9659	0.0202838	0.00232758	0.00309915	405.08	45.9499	61.1819	0.0481912	0.00652706	0.00716276	-70.9322	306.822	336.705	15.4724	0.525882	0.714572	0.33949	0.16398
TEMORA_8	0.0666952	0.00195282	0.00282352	416.052	11.7951	17.0542	0.525915	0.041416	0.0841579	423.459	27.6775	56.241	0.0209366	0.00102077	0.00234559	418.655	20.2056	46.4295	0.0549379	0.00445066	0.00557837	258.71	209.403	262.462	15.1012	0.418059	0.604457	0.367707	0.00798547
TEMORA_9	0.0666796	0.00158606	0.00258309	416.014	9.56693	15.5809	0.475389	0.0549831	0.0860747	384.102	38.5884	60.4093	0.0207599	0.00110752	0.00236911	415.13	21.912	46.8722	0.0529597	0.00513261	0.00607073	85.4296	244.352	289.014	15.1201	0.348124	0.566961	0.0858869	0.260754
TEMORA_10	0.0673218	0.00173362	0.0026913	419.873	10.4617	16.241	0.535128	0.0438316	0.0864746	429.001	29.0008	57.2152	0.0207778	0.000977149	0.0023125	415.523	19.3436	45.778	0.05649	0.00429011	0.00551026	353.099	185.14	237.796	15.0012	0.38378	0.595788	0.004655	0.292608
TEMORA_11	0.0668776	0.00219134	0.00299728	417.109	13.2346	18.1021	0.538145	0.0781082	0.108264	416.867	52.4748	72.7344	0.0211955	0.00183214	0.00281561	423.436	36.2427	55.6971	0.0590477	0.00802104	0.00879786	391.966	317.866	348.65	15.0987	0.47114	0.644418	-0.000499964	0.165908
TEMORA_12	0.0650593	0.00213957	0.00292152	406.123	12.9233	17.6464	0.480111	0.056811	0.0877548	386.07	40.7903	63.0079	0.0205499	0.00164693	0.00264755	410.748	32.5945	52.3977	0.0557128	0.00578248	0.00671328	357.402	242.788	281.869	15.6216	0.511726	0.698747	-0.0209793	0.151782
TEMORA_13	0.0672687	0.00138332	0.0024788	419.597	8.35657	14.9744	0.50901	0.0320353	0.0778106	418.901	23.8219	57.8609	0.0208596	0.000847176	0.00226748	417.175	16.7695	44.8838	0.0553535	0.00311802	0.00460474	370.046	140.737	207.843	14.964	0.315447	0.565258	0.186968	0.30553
TEMORA_14	0.0650669	0.00147608	0.00247736	406.274	8.93427	14.9948	0.503247	0.0404922	0.080961	408.432	27.1486	54.2814	0.0208017	0.00104822	0.0023457	415.976	20.7425	46.4176	0.0560746	0.0050081	0.00607155	289.259	216.164	262.065	15.4893	0.355715	0.597012	0.332193	-0.0852328
TEMORA_15	0.0661176	0.00232356	0.00307998	412.494	14.0309	18.5985	0.493996	0.0690666	0.0974993	390.992	47.8188	67.5044	0.0207883	0.00145865	0.00255439	415.561	28.8655	50.5494	0.0563895	0.0069458	0.00775626	281.892	289.813	323.629	15.4063	0.543199	0.720033	0.0981091	0.21629
TEMORA_16	0.0663144	0.00291425	0.00355028	413.607	17.5695	21.4041	0.531346	0.0819871	0.110458	413.715	55.4893	74.7588	0.0211336	0.00213015	0.00301394	422.147	42.0392	59.4813	0.0581689	0.00885816	0.00954706	364.657	327.626	353.105	15.4382	0.649098	0.790764	0.172039	0.167333
TEMORA_17	0.0660108	0.0027551	0.00341536	411.75	16.6218	20.6052	0.513585	0.073937	0.102886	402.19	50.1203	69.7444	0.0203009	0.00239004	0.00314733	405.371	47.3711	62.3805	0.0594955	0.00839934	0.00915495	252.866	337.388	367.74	15.5443	0.631664	0.783042	0.328367	0.0968702
TEMORA_18	0.0671236	0.00143256	0.00250297	420.515	9.30089	16.2505	0.513071	0.0301503	0.0775742	422.757	22.7086	58.4273	0.0208456	0.00081577	0.00225678	416.906	16.1467	44.669	0.0553665	0.00339127	0.00479455	389.353	142.995	202.166	14.9466	0.332406	0.58078	0.21142	-0.182343
TEMORA_19	0.0690578	0.00270012	0.00342776	430.169	16.2546	20.635	0.498274	0.0866633	0.111034	384.577	59.7574	76.5621	0.0210603	0.00262075	0.00337361	420.259	51.7719	66.6444	0.054204	0.00952812	0.0100893	243.711	382.76	405.305	14.6977	0.548535	0.696357	0.345833	-0.196104
TEMORA_20	0.067291	0.00144041	0.00251166	419.725	8.69186	15.1561	0.492562	0.0446188	0.0818495	412.764	26.3598	48.355	0.020801	0.000762819	0.00223287	416.035	15.1039	44.211	0.0533387	0.00388898	0.0050779	277.298	163.592	213.604	14.9636	0.316821	0.552446	0.0265143	0.126482
TEMORA_21	0.0658175	0.00270551	0.00337195	410.592	16.3517	20.3797	0.515978	0.0862496	0.112276	407.92	60.7907	79.1343	0.0209414	0.00224419	0.00308194	418.157	44.3974	60.9708	0.0606881	0.0095243	0.0102232	346.803	389.819	418.424	15.6047	0.674174	0.840243	0.358484	0.135106
TEMORA_22	0.0672823	0.00241019	0.00316885	419.516	14.5447	19.1229	0.501907	0.06916	0.0983458	396.668	47.2983	67.2584	0.0207686	0.00111164	0.00237118	415.301	22.0065	46.9408	0.0545993	0.0068163	0.00759163	27.6142	367.133	408.893	15.1535	0.548558	0.721227	0.147701	0.0404504
TEMORA_23	0.06605	0.00198685	0.00283311	412.152	12.0221	17.1427	0.51534	0.0542251	0.089969	412.799	35.8262	59.4421	0.020911	0.00186899	0.00281802	417.81	36.9415	55.6996	0.0542171	0.00555038	0.00646697	243.977	246.815	287.574	15.2521	0.448455	0.639467	0.245799	0.0129718
G_NIST610
NIST610	0.238462	0.00396784	0.00830038	1378.19	20.6701	43.2402	30.0241	0.573895	4.22316	3484.96	18.7695	138.121	0.510503	0.00696238	0.0518603	8333.11	93.1475	693.823	0.87991	0.0136042	0.0555547	4953.76	17.0948	69.8088	4.21154	0.0711387	0.148816	0.193425	0.28633
NIST610_1	0.242823	0.00408489	0.00847352	1400.83	21.1997	43.9757	29.9537	0.406954	4.19442	3483.95	13.437	138.494	0.541749	0.00777824	0.055192	8746.31	102.071	724.261	0.881707	0.0124836	0.0553984	4948.74	16.4285	72.9052	4.13629	0.0706811	0.146618	0.459818	-0.0898588
NIST610_2	0.238279	0.00349536	0.00808012	1377.36	18.1872	42.0428	29.1901	0.383971	4.0859	3461.33	13.8786	147.685	0.501426	0.00605252	0.0511737	8212.09	81.5559	689.551	0.889487	0.0121479	0.0557883	4958.03	20.0316	91.9937	4.21033	0.0618071	0.142878	0.338596	0.51457
NIST610_3	0.242752	0.00490447	0.00889585	1400.23	25.4589	46.178	29.6633	0.515494	4.16328	3473.59	17.0031	137.322	0.424113	0.00603914	0.043182	7143.28	85.9211	614.367	0.890306	0.0145784	0.056416	4959.91	20.8264	80.595	4.14522	0.0855446	0.155163	0.430295	-0.116834
NIST610_4	0.244414	0.00531447	0.00916982	1408.72	27.3685	47.2228	29.6226	0.465546	4.1507	3472.58	15.4734	137.957	0.478836	0.0080792	0.0489874	7903.53	110.779	671.698	0.877884	0.0166548	0.0562611	4934.79	20.0671	67.788	4.11995	0.0870832	0.150257	0.219736	0.48678
NIST610_5	0.242199	0.00440201	0.00861463	1397.51	22.7945	44.6084	31.0428	0.495523	4.35267	3518.58	15.7686	138.511	0.505355	0.00703114	0.0514651	8283.6	101.741	744.701	0.905285	0.0162258	0.0577436	4936.22	25.4674	90.6325	4.14903	0.0742887	0.145381	0.570732	0.195651
NIST610_6	0.241591	0.00420168	0.0084979	1394.4	21.7988	44.0882	30.8846	0.506031	4.33071	3513.45	16.0178	137.084	0.516943	0.00693185	0.0525857	8419.13	92.8358	704.262	0.882851	0.012128	0.0553875	4934.46	35.125	160.413	4.15833	0.0721475	0.145918	0.430339	0.488017
NIST610_7	0.24369	0.00507167	0.00901296	1405.06	26.1035	46.3889	31.9078	0.448081	4.46753	3546.07	13.6474	136.07	0.523631	0.00668757	0.0531687	8508.36	89.0609	708.068	0.903786	0.0163651	0.0576949	4941.28	20.2285	71.3155	4.12885	0.081599	0.145011	0.308156	0.504032
NIST610_8	0.245804	0.00356521	0.00831814	1416.4	18.4099	42.9528	31.5827	0.494184	4.42672	3535.62	15.2255	136.385	0.502239	0.0063606	0.0510631	8222.73	85.7173	688.141	0.884908	0.0110908	0.0552934	4969.5	12.2815	61.2299	4.08117	0.0584632	0.136403	0.364977	0.105345
NIST610_9	0.243716	0.00436582	0.00863612	1405.39	22.6357	44.7762	31.0857	0.572	4.36978	3519.33	18.2105	139.119	0.526526	0.00707321	0.0536124	8546.4	93.9031	711.752	0.897794	0.0145785	0.056859	4963.48	13.8997	54.2116	4.10962	0.0789669	0.156206	0.305423	-0.0430071
NIST610_10	0.244438	0.00437543	0.00866015	1409.13	22.6254	44.7817	30.2898	0.461336	4.24587	3494.6	14.9908	137.967	0.507605	0.00663558	0.0514153	8294.62	89.2547	691.584	0.890217	0.0161205	0.0568287	4931.86	40.8565	144.03	4.11052	0.0728757	0.144241	0.516361	-0.2979
NIST610_11	0.242495	0.00410509	0.00847462	1399.13	21.276	43.9226	29.9794	0.489018	4.20442	3484.26	15.8998	136.701	0.485699	0.00650316	0.0494226	7998.81	88.524	672.762	0.887333	0.0155845	0.0565091	4938.65	21.2324	76.9885	4.14153	0.0701316	0.144781	0.377001	0.445651
NIST610_12	0.233596	0.00393393	0.00815404	1352.83	20.5171	42.5268	29.8261	0.555083	4.19168	3478.66	18.121	136.84	0.515128	0.00767994	0.0525305	8394.31	102.08	698.224	0.91064	0.0154952	0.057858	4951.26	22.1245	82.6116	4.2847	0.0762087	0.157961	0.353254	0.539127
NIST610_13	0.246591	0.00393845	0.00850637	1420.38	20.4247	44.1139	30.975	0.453892	4.33882	3516.76	14.0118	133.941	0.48714	0.00666926	0.0495672	8018.19	91.1038	677.101	0.900409	0.0163877	0.057503	4943.79	23.9283	83.9622	4.07169	0.0675604	0.145919	0.58097	-0.0343751
NIST610_14	0.241122	0.00414592	0.00845829	1391.99	21.4552	43.7718	30.2203	0.460192	4.23529	3492.35	14.9491	137.582	0.49687	0.00596729	0.050467	8150.71	80.8726	683.961	0.901203	0.0149406	0.0571543	4952.85	28.6874	109.742	4.1652	0.0698355	0.142475	0.453315	0.0977199
NIST610_15	0.244065	0.00477294	0.00885851	1407.08	24.7564	45.9476	30.7048	0.517073	4.3093	3507.59	16.684	139.045	0.500783	0.00831056	0.0511871	8201.25	112.134	690.667	0.907903	0.0157487	0.0577652	4514.21	793.964	2912.2	4.12138	0.0827378	0.15356	0.842329	0.0726426
NIST610_16	0.245977	0.00506884	0.00906989	1416.89	26.0175	46.5542	30.5424	0.507993	4.28521	3502.43	16.3051	137.543	0.513862	0.00852433	0.0525959	8376.4	113.785	702.061	0.903977	0.0158273	0.0575555	4957.21	16.5873	60.3191	4.09022	0.0795408	0.142326	0.109956	0.507591
NIST610_17	0.244453	0.0044612	0.00870484	1409.17	23.1285	45.1291	30.4639	0.57403	4.28179	3499.36	18.3285	136.715	0.546376	0.00815464	0.0556998	8827.28	99.7591	681.398	0.900007	0.0120479	0.0563955	4947.51	48.7158	228.036	4.09758	0.0811019	0.158249	0.247636	-0.101905
NIST610_18	0.246566	0.00428735	0.00867317	1420.16	22.1124	44.7326	30.7615	0.403138	4.30266	3510.24	12.6711	135.237	0.510035	0.0070826	0.0519084	8326.7	95.4357	699.449	0.89453	0.014026	0.0565262	4945.7	27.0366	108.96	4.06102	0.0737891	0.149273	0.497332	-0.314737
NIST610_19	0.242615	0.00451744	0.00868576	1399.64	23.3359	44.8683	30.8118	0.556328	4.32795	3510.71	17.8709	139.027	0.499471	0.00681442	0.0508409	8185.1	91.7965	684.873	0.889218	0.0144279	0.0563131	4957.17	25.3763	99.0455	4.12779	0.0799445	0.153711	0.517577	-0.109879
NIST610_20	0.245696	0.00461651	0.00881779	1415.57	23.7229	45.312	31.998	0.43823	4.4776	3548.87	13.506	137.998	0.520434	0.00824383	0.0531931	8464.31	109.635	707.414	0.910326	0.0150739	0.0577281	4949.42	33.0389	126.528	4.09078	0.0726772	0.138817	0.501894	-0.195794
NIST610_21	0.245468	0.00464819	0.00882848	1414.39	24.0117	45.6062	31.6321	0.546775	4.44057	3536.76	17.0822	138.731	0.536787	0.0075231	0.0546651	8681.44	98.8452	718.238	0.898328	0.0148149	0.0569515	4954.48	17.2383	66.2678	4.09561	0.0770118	0.146271	0.390386	0.20247
NIST610_22	0.244962	0.00419334	0.00858418	1411.88	21.7334	44.4903	31.6784	0.482027	4.43953	3538.69	14.8135	136.435	0.516461	0.00804469	0.0525885	8411.6	107.448	702.393	0.900366	0.0148458	0.0570803	4963.21	20.7967	79.9608	4.08678	0.0663949	0.135917	0.588277	-0.0609425
NIST610_23	0.245875	0.00461285	0.00882052	1416.52	23.6094	45.1451	31.7799	0.570901	4.4641	3541.2	17.6335	137.883	0.45896	0.00643967	0.0466824	7631.69	89.0961	645.875	0.914736	0.0152768	0.0580419	4956.35	21.0456	79.9596	4.08668	0.0699699	0.133794	0.0792495	0.505796
[truncated: 28 more columns]

## Sheet: comments
Data provided are Iolite output followed by spreadsheet treatment of acceptibility based on concordnace and trace element contents
Common Pb corrections are calculated and tried, and if a 206Pb/238U age becomes more concordant, the 208-basd one is used.
Best age is in bold.
